# Supplementary material for: Functional annotation and Bayesian fine-mapping reveals candidate genes for important agronomic traits in Holstein bulls
Source: Commun Biol. 2019 Jun 18;2:212. doi: 10.1038/s42003-019-0454-y (PMC6582147; doi:10.1038/s42003-019-0454-y)
Supplement: Supplementary file 4 — Supplementary Data 1-17 [file 42003_2019_454_MOESM4_ESM.xlsx]

## Sheet: Data1
Trait	Modeling reliability	Lambda	N.QTLs
Milk	N	0.938852	14
Fat	N	0.907021	9
Protein	N	1.00769	10
Fat_Percent	N	0.753413	12
Pro_Percent	N	0.827673	23
AFC	Y	1.02009	3
DFB	N	1.01022	4
Net_Merit	N	1.00436	6
Prod_Life	N	0.983551	9
SCS	N	0.970235	10
Dtr_Preg_Rate	Y	1.02216	9
Heifer_Conc_Rate	Y	1.01012	3
Cow_Conc_Rate	Y	1.01962	7
Sire_Calv_Ease	Y	1.05101	8
Dtr_Calv_Ease	Y	1.02641	7
Sire_Still_Birth	Y	1.10554	8
Dtr_Still_Birth	Y	1.06147	7
Final_score	Y	1.05444	12
Stature	Y	0.958132	13
Strength	Y	0.971322	7
Dairy_form	Y	1.02228	7
Foot_angle	Y	1.0083	2
Rear_legs(side)	Y	1.02321	0
Body_depth	Y	0.978403	9
Rump_angle	Y	1.01648	8
Rump_width	Y	0.967082	10
Fore_udder_att	Y	1.01895	16
Rear_ud_height	Y	1.03352	6
Udder_depth	Y	0.987393	14
Udder_cleft	Y	1.02018	3
Front_teat_pla	Y	0.980121	6
Teat_length	Y	0.963261	16
Rear_legs(rear)	Y	1.02249	0
Feet_and_legs	Y	1.03432	0
Rear_teat_pla	Y	0.974035	8

## Sheet: Data2
Trait	CHR	BP	-log10(p)	Number of variants with P<5E-6 within ±500 kb	Comparison with Animal QTLdb
					Previously reported	Reported in same breed	Reported in other breeds
Milk	1	144380987	8.92906	16	Y	Y	N
Milk	3	15559816	11.0852	65	N	N	N
Milk	5	88830128	21.0203	97	Y	Y	N
Milk	5	93945655	19.2271	78	Y	Y	jersey
Milk	5	112374194	12.6197	22	Y	N	Swedish Red-and-White,ayrshire,danish red
Milk	6	38027010	26.3584	45	Y	Y	N
Milk	6	88718227	10.1962	48	Y	Y	jersey,norwegian red
Milk	14	1801116	254.11	590	Y	Y	Fleckvieh,Swedish Red-and-White,ayrshire,danish red,jersey
Milk	14	66649826	28.0903	63	Y	Y	N
Milk	15	53940444	8.8847	78	Y	Y	N
Milk	20	31228912	11.8173	77	Y	Y	Swedish Red-and-White,ayrshire,danish red,jersey
Milk	25	26314750	9.01193	82	N	N	N
Milk	28	18663296	14.0755	10	Y	Y	N
Milk	29	46997894	7.62806	8	N	N	N
Fat	2	106585482	8.07139	1	Y	Y	N
Fat	5	88822777	9.95857	30	Y	Y	N
Fat	5	93945738	46.8537	270	Y	Y	Montbéliarde,Swedish Red-and-White,ayrshire,danish red,jersey,normande
Fat	6	38237401	10.5651	6	N	N	N
Fat	14	1801116	429.752	682	Y	Y	Fleckvieh,Swedish Red-and-White,ayrshire,danish red,jersey
Fat	15	66103726	8.40531	5	N	N	N
Fat	19	51326750	8.65273	16	Y	Y	N
Fat	26	21144884	10.7953	16	Y	N	Swedish Red-and-White,ayrshire,danish red
Fat	28	18663296	9.10793	7	N	N	N
Protein	3	15053923	8.19557	10	N	N	N
Protein	5	88830128	20.1393	85	Y	Y	N
Protein	5	112374372	8.57179	16	Y	N	Swedish Red-and-White,ayrshire,danish red
Protein	6	38008634	10.8005	10	N	N	N
Protein	6	87154594	11.6397	46	Y	Y	Montbéliarde,danish red,jersey,normande,norwegian red
Protein	11	103301030	8.87915	68	Y	Y	N
Protein	12	76012559	8.59039	48	N	N	N
Protein	14	1801116	49.8081	419	Y	Y	Fleckvieh,jersey
Protein	18	57038020	11.4942	25	Y	Y	N
Protein	28	18663296	12.5046	8	N	N	N
Fat_Percent	3	15632410	13.0614	72	Y	Y	N
Fat_Percent	5	93945738	111.31	373	Y	Y	Fleckvieh,Meuse-Rhine-Yssel,braunvieh,brown swiss,jersey
Fat_Percent	6	38027010	61.4233	81	Y	Y	Fleckvieh,braunvieh,jersey,norwegian red
Fat_Percent	11	103304643	10.904	78	Y	Y	Fleckvieh,braunvieh
Fat_Percent	14	1801116	1464.11	684	Y	Y	Fleckvieh,braunvieh,brown swiss,dutch friesian,groningen,jersey
Fat_Percent	14	67126500	39.6875	93	Y	Y	Fleckvieh,braunvieh
Fat_Percent	15	74829183	8.56285	6	Y	Y	Fleckvieh,braunvieh
Fat_Percent	16	67729386	10.183	26	Y	Y	Fleckvieh,braunvieh
Fat_Percent	19	51386735	10.4592	14	Y	Y	Fleckvieh,braunvieh
Fat_Percent	20	32030332	21.6138	93	Y	Y	Fleckvieh,braunvieh,brown swiss,jersey
Fat_Percent	26	21146019	8.35432	10	Y	N	brown swiss
Fat_Percent	27	36211258	10.5913	52	Y	Y	Fleckvieh,braunvieh,brown swiss,jersey
Pro_Percent	1	144444274	10.2658	19	Y	Y	Fleckvieh,braunvieh
Pro_Percent	3	15495188	76.6666	394	Y	Y	Fleckvieh,braunvieh,jersey
Pro_Percent	5	31349638	15.976	74	N	N	N
Pro_Percent	5	75650678	7.72077	9	Y	Y	Fleckvieh,braunvieh
Pro_Percent	5	93945738	22.9921	76	Y	Y	Fleckvieh,braunvieh,jersey
Pro_Percent	5	118271865	16.0084	117	Y	Y	Fleckvieh,braunvieh
Pro_Percent	6	38027010	199.771	260	Y	Y	Fleckvieh,braunvieh,jersey,norwegian red
Pro_Percent	6	87154594	35.3851	199	Y	Y	Fleckvieh,braunvieh,jersey,norwegian red
Pro_Percent	9	26519711	8.27522	4	N	N	N
Pro_Percent	10	46599829	14.2396	111	Y	Y	Fleckvieh,braunvieh
Pro_Percent	11	104232312	12.188	74	N	N	N
Pro_Percent	13	46739955	11.7184	43	Y	Y	N
Pro_Percent	14	1801116	332.921	604	Y	Y	Fleckvieh,braunvieh,jersey
Pro_Percent	14	50596757	11.2468	23	N	N	N
Pro_Percent	14	67126500	115.16	202	Y	Y	Fleckvieh,braunvieh
Pro_Percent	15	53940444	13.5671	98	Y	Y	Fleckvieh,braunvieh
Pro_Percent	16	1603186	25.0029	77	Y	Y	Fleckvieh,braunvieh
Pro_Percent	20	32030332	44.0994	209	Y	Y	Fleckvieh,braunvieh,jersey
Pro_Percent	21	8959757	7.40103	11	Y	Y	N
Pro_Percent	26	22874498	8.18251	26	Y	Y	jersey
Pro_Percent	28	35816812	9.51924	41	N	N	N
Pro_Percent	29	9563396	14.3184	13	Y	Y	Fleckvieh,braunvieh,jersey
Pro_Percent	29	41804795	15.575	75	Y	Y	Fleckvieh,braunvieh
AFC_DYD	6	103380304	8.81971	52	N	N	N
AFC_DYD	18	55794090	9.70908	6	N	N	N
AFC_DYD	21	55057267	8.80721	13	N	N	N
DFB_PTA	6	88840832	8.24337	50
DFB_PTA	18	44378414	11.5349	37
DFB_PTA	18	58141989	9.63882	13
DFB_PTA	21	56654074	9.5795	6
Net_Merit	6	38008634	8.32751	4	Y	Y	N
Net_Merit	7	93287387	8.78216	10	Y	Y	N
Net_Merit	12	73131837	10.7206	85	N	N	N
Net_Merit	14	1801116	71.5013	388	N	N	N
Net_Merit	18	43909571	7.87404	3	Y	Y	N
Net_Merit	18	58141989	27.6621	70	N	N	N
Prod_Life	5	106223457	15.587	77	Y	Y	N
Prod_Life	6	88672979	13.3464	115	Y	Y	Swedish Red-and-White,ayrshire,danish red
Prod_Life	7	93287387	16.2489	25	Y	Y	N
Prod_Life	12	75936096	7.575	28	N	N	N
Prod_Life	13	59260175	7.33358	6	Y	Y	N
Prod_Life	14	7995293	8.94589	14	N	N	N
Prod_Life	18	43909571	20.3706	45	Y	Y	N
Prod_Life	18	58194319	41.4023	145	Y	Y	N
Prod_Life	21	57149139	12.0947	16	Y	Y	N
SCS	6	88868886	17.6783	137	Y	Y	N
SCS	7	16784620	8.29782	13	Y	Y	N
SCS	13	59260175	13.4694	51	Y	Y	N
SCS	14	1801116	22.8315	229	Y	Y	N
SCS	14	65744233	8.9678	18	N	N	N
SCS	15	28211123	8.48611	3	N	N	N
SCS	18	43909571	14.0923	35	Y	Y	N
SCS	19	7562052	9.66791	47	Y	Y	N
SCS	19	40684603	8.76431	43	N	N	N
SCS	20	33382791	7.39286	4	N	N	N
Dtr_Preg_Rate	1	69363105	8.00838	27	N	N	N
Dtr_Preg_Rate	5	88823164	10.843	27	Y	Y	N
Dtr_Preg_Rate	6	88840832	12.9799	88	Y	Y	N
Dtr_Preg_Rate	10	20337043	8.72374	2	Y	Y	N
Dtr_Preg_Rate	18	43909571	15.9492	42	Y	Y	N
Dtr_Preg_Rate	18	60030850	11.6592	49	N	N	N
Dtr_Preg_Rate	21	55057267	19.1425	25	Y	Y	N
Dtr_Preg_Rate	21	59331637	8.02113	13	N	N	N
Dtr_Preg_Rate	29	48960552	8.89869	17	Y	Y	N
Heifer_Conc_Rate	6	103822531	17.5355	124	Y	Y	N
Heifer_Conc_Rate	7	93287387	7.96876	11	N	N	N
Heifer_Conc_Rate	18	58065293	8.89245	10	Y	Y	N
Cow_Conc_Rate	1	69742415	8.14291	47	N	N	N
Cow_Conc_Rate	6	88815708	7.36671	16	N	N	N
Cow_Conc_Rate	10	20337043	7.3995	3	N	N	N
Cow_Conc_Rate	18	43909571	13.9738	58	Y	Y	N
Cow_Conc_Rate	18	58194319	18.4041	40	Y	Y	N
Cow_Conc_Rate	21	57174991	10.8012	9	N	N	N
Cow_Conc_Rate	29	50160747	8.40681	11	Y	Y	N
Sire_Calv_Ease	3	52623823	10.8256	3	N	N	N
Sire_Calv_Ease	5	106223457	14.9088	110	N	N	N
Sire_Calv_Ease	7	93244933	11.3327	16	Y	N	Angus,hereford
Sire_Calv_Ease	12	74207273	12.7317	19	N	N	N
Sire_Calv_Ease	17	70281680	9.30201	34	N	N	N
Sire_Calv_Ease	18	58194319	87.3664	261	Y	Y	N
Sire_Calv_Ease	21	8289505	8.70875	9	N	N	N
Sire_Calv_Ease	29	50112620	8.26125	45	N	N	N
Dtr_Calv_Ease	5	86114459	7.71749	5	Y	Y	N
Dtr_Calv_Ease	6	115259344	8.75725	11	Y	Y	N
Dtr_Calv_Ease	7	93244933	8.34004	10	Y	N	Angus,hereford
Dtr_Calv_Ease	9	90235354	7.55391	11	Y	Y	N
Dtr_Calv_Ease	12	75782485	9.58038	58	N	N	N
Dtr_Calv_Ease	17	70269288	10.6475	33	N	N	N
Dtr_Calv_Ease	18	58194319	38.5392	138	Y	Y	N
Sire_Still_Birth	4	114030224	11.5527	280	N	N	N
Sire_Still_Birth	5	103200749	14.1488	81	Y	Y	N
Sire_Still_Birth	12	76006814	22.6785	621	N	N	N
Sire_Still_Birth	15	46669848	7.77302	46	N	N	N
Sire_Still_Birth	17	8826405	8.59676	13	N	N	N
Sire_Still_Birth	18	58141989	32.1846	125	Y	Y	N
Sire_Still_Birth	29	27342412	11.2223	58	N	N	N
Sire_Still_Birth	29	38623033	7.47285	20	N	N	N
Dtr_Still_Birth	8	90800870	11.4979	20	N	N	N
Dtr_Still_Birth	10	22890286	9.32454	15	N	N	N
Dtr_Still_Birth	12	76214151	19.5717	386	N	N	N
Dtr_Still_Birth	15	46823416	9.37057	83	N	N	N
Dtr_Still_Birth	18	58141989	15.8868	32	Y	Y	N
Dtr_Still_Birth	22	52153634	11.2892	10	N	N	N
Dtr_Still_Birth	23	29599429	8.43197	72	N	N	N
Final_score	1	69137534	12.5253	34
Final_score	5	12606142	10.8625	22
Final_score	5	102582412	9.23526	47
Final_score	8	85178040	8.19585	16
Final_score	11	79691004	10.829	37
Final_score	12	75879583	15.199	21
Final_score	15	49733504	10.1769	23
Final_score	19	28744184	7.63248	5
Final_score	20	27068920	8.27648	22
Final_score	21	32077923	10.4122	15
Final_score	23	27691036	7.842	14
Final_score	29	50290040	11.3686	38
Stature	1	65777507	9.05831	17	Y	Y	Angus,Fleckvieh,Montbéliarde,ayrshire,brown swiss,danish red,jersey,limousin,normande
Stature	2	107581446	8.21865	13	Y	Y	Angus,Fleckvieh,Montbéliarde,ayrshire,brown swiss,danish red,jersey,normande
Stature	5	106223457	33.3366	157	Y	Y	Angus,Fleckvieh,Montbéliarde,ayrshire,danish red,jersey,normande
Stature	7	20877867	7.90413	6	N	N	N
Stature	8	84587001	17.4195	26	Y	Y	Angus,Fleckvieh,Montbéliarde,ayrshire,danish red,jersey,normande
Stature	10	34131308	7.64642	9	Y	Y	Angus,Fleckvieh,Montbéliarde,ayrshire,brown swiss,danish red,jersey,normande
Stature	11	78776387	20.568	89	Y	Y	Angus,Fleckvieh,Montbéliarde,ayrshire,danish red,jersey,normande
Stature	14	7789745	27.6388	34	N	N	N
Stature	14	21916213	11.6242	11	N	N	N
Stature	16	2203355	7.37628	6	Y	Y	Angus,Fleckvieh,Montbéliarde,ayrshire,danish red,jersey,normande
Stature	18	58141989	36.7738	88	Y	Y	N
Stature	23	9052365	12.78	19	Y	Y	Angus,Fleckvieh,Montbéliarde,ayrshire,danish red,jersey,limousin,normande
Stature	29	50296573	21.6963	155	Y	Y	Angus,Fleckvieh,Montbéliarde,ayrshire,brown swiss,danish red,jersey,normande
Strength	5	106202874	23.1103	102	N	N	N
Strength	6	88770377	10.3192	70	Y	Y	N
Strength	7	93287387	24.1177	60	N	N	N
Strength	8	85135197	8.15163	16	N	N	N
Strength	14	7789745	19.9639	37	N	N	N
Strength	14	21030167	7.9456	29	N	N	N
Strength	18	58141989	47.1624	100	Y	Y	N
Dairy_form	3	20236234	8.11631	7	N	N	N
Dairy_form	5	88823164	16.3505	101	N	N	N
Dairy_form	5	102582388	7.4189	8	N	N	N
Dairy_form	6	88770377	27.9039	214	Y	Y	N
Dairy_form	18	59887856	8.04766	18	N	N	N
Dairy_form	21	56753418	19.7031	17	N	N	N
Dairy_form	28	18661617	7.8618	6	N	N	N
Foot_angle	18	57038020	9.7312	20	Y	Y	N
Foot_angle	29	50290040	7.92155	6	N	N	N
Body_depth	5	67683416	7.34867	17	Y	Y	N
Body_depth	5	106256616	19.1268	86	N	N	N
Body_depth	7	19891916	8.20387	18	N	N	N
Body_depth	7	93287387	16.0387	24	N	N	N
Body_depth	8	85135197	10.9188	23	N	N	N
Body_depth	14	7789745	18.5926	33	N	N	N
Body_depth	14	21787269	8.64216	15	N	N	N
Body_depth	18	58141989	67.951	170	N	N	N
Body_depth	29	45414578	7.63731	13	N	N	N
Rump_angle	1	82509814	7.94923	12	N	N	N
Rump_angle	7	45547947	7.59646	39	N	N	N
Rump_angle	8	24759740	8.22009	6	N	N	N
Rump_angle	13	36681339	7.96563	39	N	N	N
Rump_angle	14	39979986	13.3551	16	N	N	N
Rump_angle	18	58194319	8.66561	4	N	N	N
Rump_angle	24	35731300	7.60466	6	N	N	N
Rump_angle	26	49371946	7.73866	10	Y	Y	N
Rump_width	5	12648050	8.9027	20	N	N	N
Rump_width	5	106223457	12.2307	73	N	N	N
Rump_width	8	84587001	12.4617	15	N	N	N
Rump_width	9	92345236	8.2406	6	N	N	N
Rump_width	13	3396073	10.4376	32	N	N	N
Rump_width	13	10653318	8.76176	28	N	N	N
Rump_width	14	7789745	11.6951	10	N	N	N
Rump_width	18	58194319	35.6904	70	N	N	N
Rump_width	19	7520698	8.22096	21	N	N	N
Rump_width	29	50310266	8.74103	31	N	N	N
Fore_udder_att	4	10059966	9.43485	7	N	N	N
Fore_udder_att	5	12315376	15.076	25	N	N	N
Fore_udder_att	5	88818703	15.9854	47	Y	Y	N
Fore_udder_att	7	93287387	9.17693	7	Y	Y	N
Fore_udder_att	11	38436473	14.3256	63	N	N	N
Fore_udder_att	12	75879583	7.45163	3	N	N	N
Fore_udder_att	13	2440773	8.50828	5	Y	Y	N
Fore_udder_att	13	59260175	8.95225	10	N	N	N
Fore_udder_att	15	49733832	8.18811	12	N	N	N
Fore_udder_att	18	43909571	8.81597	9	N	N	N
Fore_udder_att	20	26942991	15.1915	89	Y	Y	N
Fore_udder_att	20	34637507	8.55586	55	N	N	N
Fore_udder_att	21	32077923	7.42375	24	N	N	N
Fore_udder_att	26	38726790	8.16479	16	Y	Y	N
Fore_udder_att	28	31401945	8.27094	13	N	N	N
Fore_udder_att	29	50290040	11.3292	43	N	N	N
Rear_ud_height	3	25533765	8.59502	9	N	N	N
Rear_ud_height	5	12606142	24.3509	59	N	N	N
Rear_ud_height	7	93287387	10.2353	12	Y	Y	N
Rear_ud_height	12	73769860	7.86983	13	N	N	N
Rear_ud_height	21	56700449	11.157	9	N	N	N
Rear_ud_height	24	34317850	8.84389	19	N	N	N
Udder_depth	4	10059966	11.4093	24	N	N	N
Udder_depth	5	88823164	20.7595	83	Y	Y	N
Udder_depth	6	88718227	15.9121	110	Y	Y	Fleckvieh
Udder_depth	7	93287387	9.31243	13	Y	Y	N
Udder_depth	8	82946250	7.74824	21	N	N	N
Udder_depth	11	38462620	16.0525	65	N	N	N
Udder_depth	11	78776387	9.45054	14	N	N	N
Udder_depth	14	2054457	7.69313	147	N	N	N
Udder_depth	18	43909571	10.4691	7	Y	Y	N
Udder_depth	19	28733055	8.62802	42	N	N	N
Udder_depth	20	26821237	8.31328	21	Y	Y	N
Udder_depth	20	34480133	7.67187	44	N	N	N
Udder_depth	23	9053836	10.9447	79	N	N	N
Udder_depth	29	50067693	16.4983	97	N	N	N
Udder_cleft	1	110870166	10.5888	5	N	N	N
Udder_cleft	11	79543978	7.50867	11	Y	Y	N
Udder_cleft	26	38671566	9.70125	43	N	N	N
Front_teat_pla	5	12573912	16.1307	84	Y	Y	N
Front_teat_pla	8	83813991	9.298	15	N	N	N
Front_teat_pla	14	35118205	8.88904	3	N	N	N
Front_teat_pla	20	27833006	7.71524	4	N	N	N
Front_teat_pla	21	32149783	7.36322	25	N	N	N
Front_teat_pla	26	38719924	12.9586	55	N	N	N
Teat_length	4	25915558	10.0784	5	N	N	N
Teat_length	5	12462685	41.1896	175	Y	Y	N
Teat_length	5	30189513	8.87013	32	N	N	N
Teat_length	5	68488149	9.66657	18	Y	Y	N
Teat_length	5	82399844	8.53666	18	N	N	N
Teat_length	7	93287387	13.3957	20	N	N	N
Teat_length	11	12824560	9.01192	19	Y	Y	N
Teat_length	16	40879947	9.10023	30	N	N	N
Teat_length	18	58194319	7.58006	3	N	N	N
Teat_length	19	31727383	9.08744	17	N	N	N
Teat_length	20	57978092	8.77628	32	N	N	N
Teat_length	21	64631179	8.67317	11	N	N	N
Teat_length	22	59292188	7.46078	5	N	N	N
Teat_length	26	35023990	7.42612	3	N	N	N
Teat_length	26	45752163	7.46082	21	Y	Y	N
Teat_length	29	49882346	8.11946	36	N	N	N
Rear_teat_pla	1	110871443	8.76629	10	N	N	N
Rear_teat_pla	5	12563754	8.47755	12	N	N	N
Rear_teat_pla	7	33304558	8.1607	42	N	N	N
Rear_teat_pla	8	84186169	8.50711	9	N	N	N
Rear_teat_pla	16	39392888	8.1522	5	N	N	N
Rear_teat_pla	16	68245851	7.59176	22	N	N	N
Rear_teat_pla	25	121456	7.90869	10	N	N	N
Rear_teat_pla	26	38719924	16.9713	103	N	N	N

## Sheet: Data3
Multi-trait GWAS					Single-trait GWAS
Trait_group	CHR	Lead variant position	-log10(p)	Number of variants with P<5E-6 within ±500 kb	Lead variant position:Trait1
prod	1	144444274	10.35	20	144380987:Milk	144444274:Pro_Percent
prod	3	15495188	85.5712	385	15559816:Milk	15053923:Protein	15632410:Fat_Percent	15495188:Pro_Percent
prod	5	31349638	14.1812	51	31349638:Pro_Percent
prod	5	93945738	114.667	356	93945655:Milk	93945738:Fat	93945738:Fat_Percent	93945738:Pro_Percent
prod	5	112374194	10.6374	9	112374194:Milk	112374372:Protein
prod	5	118271865	16.8281	117	118271865:Pro_Percent
prod	6	38027010	209.075	213	38027010:Milk	38237401:Fat	38008634:Protein	38027010:Fat_Percent	38027010:Pro_Percent
prod	6	87154594	56.2768	253	87154594:Protein	87154594:Pro_Percent
prod	10	46599829	13.3664	92	46599829:Pro_Percent
prod	11	103304643	17.7587	136	103301030:Protein	103304643:Fat_Percent	104232312:Pro_Percent
prod	12	73904696	7.98194	23
prod	13	46739955	12.5497	46	46739955:Pro_Percent
prod	14	1801116	2204.21	751	1801116:Milk	1801116:Fat	1801116:Protein	1801116:Fat_Percent	1801116:Pro_Percent
prod	14	50596757	9.35237	17	50596757:Pro_Percent
prod	14	67126500	116.725	197	66649826:Milk	67126500:Fat_Percent	67126500:Pro_Percent
prod	15	28246401	11.5995	43
prod	15	53940444	12.8079	92	53940444:Milk	53940444:Pro_Percent
prod	15	66103726	10.9061	25	66103726:Fat
prod	15	74829207	7.47985	6	74829183:Fat_Percent
prod	16	1603186	23.9356	44	1603186:Pro_Percent
prod	16	67773987	7.82603	17	67729386:Fat_Percent
prod	18	36971144	9.00281	18
prod	18	58141989	18.1375	25
prod	19	51326750	21.2256	226	51326750:Fat	51386735:Fat_Percent
prod	20	32030332	49.6843	209	31228912:Milk	32030332:Fat_Percent	32030332:Pro_Percent
prod	21	8863675	7.68191	14	8959757:Pro_Percent
prod	25	26314750	9.57999	115	26314750:Milk
prod	26	21146019	10.6411	15	21144884:Fat	21146019:Fat_Percent
prod	27	36200888	17.6398	62	36211258:Fat_Percent
prod	28	18663296	13.8832	8	18663296:Milk	18663296:Fat	18663296:Protein
prod	28	35816812	9.8944	36	35816812:Pro_Percent
prod	29	9563396	13.4619	7	9563396:Pro_Percent
prod	29	41804795	15.4307	67	41804795:Pro_Percent
repr_excl_ct	3	20028621	8.97971	11	20236234:Dairy_form
repr_excl_ct	5	12462685	36.0555	117	12462685:Teat_length
repr_excl_ct	5	67526715	9.69199	20	68488149:Teat_length
repr_excl_ct	5	88823164	18.3655	67	88823164:Dtr_Preg_Rate	88823164:Dairy_form
repr_excl_ct	5	106223457	15.4789	50	106223457:Prod_Life
repr_excl_ct	6	88770377	36.2675	207	88672979:Prod_Life	88868886:SCS	88840832:Dtr_Preg_Rate	88815708:Cow_Conc_Rate	88770377:Dairy_form
repr_excl_ct	6	103833581	16.0509	84	103380304:AFC_DYD	103822531:Heifer_Conc_Rate
repr_excl_ct	7	93287387	27.7369	45	93287387:Prod_Life	93287387:Heifer_Conc_Rate	93287387:Teat_length
repr_excl_ct	12	75704971	14.0268	309	75936096:Prod_Life
repr_excl_ct	13	59260175	11.7372	19	59260175:Prod_Life	59260175:SCS
repr_excl_ct	14	1801116	28.6939	230	1801116:SCS
repr_excl_ct	15	28211123	7.58955	3	28211123:SCS
repr_excl_ct	18	43909571	28.2	86	43909571:Prod_Life	43909571:SCS	43909571:Dtr_Preg_Rate	43909571:Cow_Conc_Rate
repr_excl_ct	18	58194319	60.7952	164	58194319:Prod_Life	58065293:Heifer_Conc_Rate	58194319:Cow_Conc_Rate	58194319:Rump_angle	58194319:Teat_length
repr_excl_ct	19	7520698	8.39505	30	7562052:SCS
repr_excl_ct	19	31727383	7.48071	6	31727383:Teat_length
repr_excl_ct	19	40684603	8.06006	27	40684603:SCS
repr_excl_ct	21	54697868	19.4326	27	55057267:AFC_DYD	55057267:Dtr_Preg_Rate
repr_excl_ct	26	45767997	7.40687	20	45752163:Teat_length
repr_excl_ct	28	18663296	10.2565	5	18661617:Dairy_form
repr_excl_ct	29	49872110	10.674	107	48960552:Dtr_Preg_Rate	50160747:Cow_Conc_Rate	49882346:Teat_length
type	4	10059966	12.7422	9	10059966:Fore_udder_att	10059966:Udder_depth
type	5	12606142	29.886	104	12606142:Final_score	12648050:Rump_width	12315376:Fore_udder_att	12606142:Rear_ud_height	12573912:Front_teat_pla	12563754:Rear_teat_pla
type	5	67683416	8.94672	24	67683416:Body_depth
type	5	88823164	25.4182	98	88818703:Fore_udder_att	88823164:Udder_depth
type	5	102582412	10.8174	25	102582412:Final_score
type	5	106223457	32.7632	100	106223457:Stature	106202874:Strength	106256616:Body_depth	106223457:Rump_width
type	6	72007252	15.7077	17
type	6	88718227	45.7933	210	88770377:Strength	88718227:Udder_depth
type	7	19917058	7.58076	13	20877867:Stature	19891916:Body_depth
type	7	32704564	7.63001	17	33304558:Rear_teat_pla
type	7	93287387	37.9687	67	93287387:Strength	93287387:Body_depth	93287387:Fore_udder_att	93287387:Rear_ud_height	93287387:Udder_depth
type	8	84527830	18.7914	24	85178040:Final_score	84587001:Stature	85135197:Strength	85135197:Body_depth	84587001:Rump_width	83813991:Front_teat_pla	84186169:Rear_teat_pla
type	9	92444223	9.79971	7	92345236:Rump_width
type	10	33849422	10.2958	14	34131308:Stature
type	11	38363818	13.9753	39	38436473:Fore_udder_att	38462620:Udder_depth
type	11	78776387	22.8633	79	79691004:Final_score	78776387:Stature	78776387:Udder_depth	79543978:Udder_cleft
type	12	25767143	8.90221	19
type	12	74209241	7.84304	5	73769860:Rear_ud_height
type	13	3871863	17.5065	39	3396073:Rump_width
type	13	59260175	8.80915	10	59260175:Fore_udder_att
type	14	1801116	27.0668	236	2054457:Udder_depth
type	14	7789745	23.705	25	7789745:Stature	7789745:Strength	7789745:Body_depth	7789745:Rump_width
type	14	35118205	7.83204	10	35118205:Front_teat_pla
type	14	67223190	9.843	39
type	15	49734207	7.72781	7	49733504:Final_score	49733832:Fore_udder_att
type	17	62869816	8.82514	5
type	18	43909571	12.855	27	43909571:Fore_udder_att	43909571:Udder_depth
type	18	58141989	83.9214	154	58141989:Stature	58141989:Strength	58141989:Body_depth	58194319:Rump_width
type	19	7520698	7.61821	13	7520698:Rump_width
type	19	27975697	12.2488	33	28744184:Final_score	28733055:Udder_depth
type	19	61474280	9.72113	16
type	20	26942991	10.1648	31	27068920:Final_score	26942991:Fore_udder_att	26821237:Udder_depth	27833006:Front_teat_pla
type	21	32073413	10.1904	6	32077923:Final_score	32077923:Fore_udder_att	32149783:Front_teat_pla
type	21	59331637	10.9033	6
type	23	9053836	21.0259	106	9052365:Stature	9053836:Udder_depth
type	24	34310163	11.7701	26	34317850:Rear_ud_height
type	25	261722	12.025	17	121456:Rear_teat_pla
type	26	38719924	14.3168	45	38726790:Fore_udder_att	38671566:Udder_cleft	38719924:Front_teat_pla	38719924:Rear_teat_pla
type	29	50286228	19.681	240	50290040:Final_score	50296573:Stature	50290040:Foot_angle	50310266:Rump_width	50290040:Fore_udder_att	50067693:Udder_depth
1All listed lead variants in single-trait GWAS are within 1 Mb of the lead variant in corresponding multi-trait GWAS.

## Sheet: Data4
Multi-trait GWAS					Single-trait GWAS
Trait_group	CHR	BP	-log10(p)	Number of variants with P<5E-6 within ±500 kb	Trait:p-value
prod	12	73904696	7.98194	23	Milk:5.69e-002	Fat:5.37e-001	Protein:1.15e-001	Fat_Percent:4.45e-002	Pro_Percent:4.85e-003
prod	15	28246401	11.5995	43	Milk:1.58e-001	Fat:2.03e-001	Protein:2.44e-002	Fat_Percent:8.86e-001	Pro_Percent:5.61e-008
prod	18	36971144	9.00281	18	Milk:7.56e-001	Fat:8.63e-001	Protein:6.97e-004	Fat_Percent:7.75e-001	Pro_Percent:3.15e-007
prod	18	58141989	18.1375	25	Milk:1.19e-002	Fat:3.05e-001	Protein:5.17e-008	Fat_Percent:5.46e-004	Pro_Percent:4.47e-004
type	6	72007252	15.7077	17	Udder_cleft:1.09e-001	Front_teat_pla:8.10e-003	Rear_teat_pla:2.27e-002	Fore_udder_att:4.77e-002	Udder_depth:6.77e-002	Final_score:4.40e-001	Rear_ud_height:1.43e-003	Strength:5.62e-003	Body_depth:5.03e-001	Stature:1.02e-002	Rump_width:7.00e-003	Rear_legs(side):2.44e-004	Foot_angle:5.19e-002	Rear_legs(rear):1.18e-001	Feet_and_legs:4.09e-002
type	12	25767143	8.90221	19	Udder_cleft:1.66e-001	Front_teat_pla:6.03e-001	Rear_teat_pla:6.57e-003	Fore_udder_att:4.01e-002	Udder_depth:3.13e-003	Final_score:4.58e-002	Rear_ud_height:9.88e-002	Strength:4.70e-001	Body_depth:9.19e-001	Stature:3.88e-001	Rump_width:2.89e-005	Rear_legs(side):6.84e-001	Foot_angle:8.14e-002	Rear_legs(rear):7.28e-001	Feet_and_legs:6.37e-001
type	14	67223190	9.843	39	Udder_cleft:1.56e-007	Front_teat_pla:1.94e-002	Rear_teat_pla:1.21e-004	Fore_udder_att:4.44e-003	Udder_depth:1.12e-003	Final_score:1.49e-003	Rear_ud_height:8.91e-007	Strength:3.05e-001	Body_depth:9.47e-001	Stature:1.73e-003	Rump_width:2.67e-003	Rear_legs(side):3.78e-005	Foot_angle:3.28e-002	Rear_legs(rear):6.55e-002	Feet_and_legs:4.23e-002
type	17	62869816	8.82514	5	Udder_cleft:1.21e-005	Front_teat_pla:1.67e-004	Rear_teat_pla:5.34e-008	Fore_udder_att:2.34e-003	Udder_depth:7.24e-003	Final_score:5.39e-002	Rear_ud_height:1.09e-001	Strength:8.15e-002	Body_depth:1.67e-001	Stature:3.22e-002	Rump_width:1.05e-002	Rear_legs(side):4.35e-001	Foot_angle:3.21e-001	Rear_legs(rear):2.49e-001	Feet_and_legs:2.42e-001
type	19	61474280	9.72113	16	Udder_cleft:9.31e-001	Front_teat_pla:2.58e-002	Rear_teat_pla:7.33e-001	Fore_udder_att:1.26e-001	Udder_depth:3.06e-004	Final_score:4.76e-001	Rear_ud_height:5.17e-004	Strength:1.95e-004	Body_depth:8.89e-002	Stature:1.15e-001	Rump_width:1.52e-002	Rear_legs(side):6.78e-002	Foot_angle:6.20e-002	Rear_legs(rear):6.60e-002	Feet_and_legs:1.59e-001
type	21	59331637	10.9033	6	Udder_cleft:8.34e-003	Front_teat_pla:1.94e-002	Rear_teat_pla:3.11e-003	Fore_udder_att:9.05e-001	Udder_depth:4.38e-003	Final_score:8.76e-003	Rear_ud_height:1.84e-006	Strength:4.51e-004	Body_depth:5.61e-001	Stature:1.04e-001	Rump_width:5.43e-001	Rear_legs(side):4.15e-003	Foot_angle:6.44e-002	Rear_legs(rear):6.75e-001	Feet_and_legs:8.33e-001

## Sheet: Data5
Chr	Start	End	Trait	N_Signals_P<5E-7
14	801116	3054457	Fat_Percent	13
17	7826405	9826405	Sire_Still_Birth	10
29	26342412	28342412	Sire_Still_Birth	9
4	113030224	115030224	Sire_Still_Birth	8
15	45669848	47823416	Dtr_Still_Birth	6
22	51153634	53153634	Dtr_Still_Birth	6
23	28599429	30599429	Dtr_Still_Birth	6
5	101582388	104200749	Sire_Still_Birth	6
14	801116	3054457	Fat	5
23	26691036	28691036	Final_score	5
1	68137534	70742415	Final_score	4
15	45669848	47823416	Sire_Still_Birth	4
18	57065293	59194319	Dtr_Still_Birth	4
19	26975697	29744184	Final_score	4
20	30228912	33030332	Pro_Percent	4
8	81946250	86178040	Stature	4
14	6789745	8995293	Strength	3
14	801116	3054457	Pro_Percent	3
18	57065293	59194319	Sire_Still_Birth	3
20	30228912	33030332	Fat_Percent	3
26	37671566	39726790	Rear_teat_pla	3
29	37623033	39623033	Sire_Still_Birth	3
29	47960552	51310266	Stature	3
5	101582388	104200749	Final_score	3
5	105202874	107256616	Sire_Calv_Ease	3
6	86154594	88154594	Pro_Percent	3
1	109870166	111871443	Udder_cleft	2
11	11824560	13824560	Teat_length	2
11	77776387	80691004	Final_score	2
13	58260175	60260175	Fore_udder_att	2
14	64744233	68223190	Pro_Percent	2
14	64744233	68223190	Udder_cleft	2
14	6789745	8995293	Body_depth	2
14	6789745	8995293	Rump_width	2
14	6789745	8995293	Stature	2
14	801116	3054457	Milk	2
14	801116	3054457	Net_Merit	2
14	801116	3054457	Protein	2
17	61869816	63869816	Rear_teat_pla	2
17	69269288	71281680	Dtr_Calv_Ease	2
18	42909571	45378414	Dtr_Preg_Rate	2
18	58887856	61030850	Dairy_form	2
19	39684603	41684603	SCS	2
2	105585482	108581446	Fat	2
20	25821237	28833006	Final_score	2
20	33480133	35637507	Fore_udder_att	2
21	31073413	33149783	Fore_udder_att	2
26	37671566	39726790	Front_teat_pla	2
26	37671566	39726790	Udder_cleft	2
29	47960552	51310266	Dtr_Preg_Rate	2
29	47960552	51310266	Fore_udder_att	2
29	47960552	51310266	Udder_depth	2
3	14053923	16632410	Fat_Percent	2
3	14053923	16632410	Milk	2
3	14053923	16632410	Pro_Percent	2
3	19028621	21236234	Dairy_form	2
3	51623823	53623823	Sire_Calv_Ease	2
5	105202874	107256616	Body_depth	2
5	105202874	107256616	Rump_width	2
5	105202874	107256616	Stature	2
5	105202874	107256616	Strength	2
5	11315376	13648050	Front_teat_pla	2
5	11315376	13648050	Rump_width	2
5	11315376	13648050	Teat_length	2
5	87818703	89830128	Dairy_form	2
5	92945655	94945738	Fat	2
5	92945655	94945738	Fat_Percent	2
6	87672979	89868886	Cow_Conc_Rate	2
7	31704564	34304558	Rear_teat_pla	2
7	92244933	94287387	Sire_Calv_Ease	2
8	81946250	86178040	Body_depth	2
8	81946250	86178040	Final_score	2
8	81946250	86178040	Front_teat_pla	2
8	81946250	86178040	Rump_width	2
8	81946250	86178040	Strength	2
8	89800870	91800870	Dtr_Still_Birth	2
1	109870166	111871443	Rear_teat_pla	1
1	143380987	145444274	Milk	1
1	143380987	145444274	Pro_Percent	1
1	64777507	66777507	Stature	1
1	68137534	70742415	Cow_Conc_Rate	1
1	68137534	70742415	Dtr_Preg_Rate	1
1	81509814	83509814	Rump_angle	1
10	19337043	21337043	Cow_Conc_Rate	1
10	19337043	21337043	Dtr_Preg_Rate	1
10	32849422	35131308	Stature	1
10	45599829	47599829	Pro_Percent	1
11	102301030	105232312	Fat_Percent	1
11	102301030	105232312	Pro_Percent	1
11	102301030	105232312	Protein	1
11	37363818	39462620	Fore_udder_att	1
11	37363818	39462620	Udder_depth	1
11	77776387	80691004	Stature	1
11	77776387	80691004	Udder_cleft	1
11	77776387	80691004	Udder_depth	1
13	1440773	4871863	Fore_udder_att	1
13	1440773	4871863	Rump_width	1
13	35681339	37681339	Rump_angle	1
13	45739955	47739955	Pro_Percent	1
13	58260175	60260175	Prod_Life	1
13	58260175	60260175	SCS	1
13	9653318	11653318	Rump_width	1
14	20030167	22916213	Body_depth	1
14	20030167	22916213	Stature	1
14	20030167	22916213	Strength	1
14	34118205	36118205	Front_teat_pla	1
14	38979986	40979986	Rump_angle	1
14	49596757	51596757	Pro_Percent	1
14	64744233	68223190	Fat_Percent	1
14	64744233	68223190	Milk	1
14	64744233	68223190	Rear_ud_height	1
14	64744233	68223190	SCS	1
14	6789745	8995293	Prod_Life	1
14	801116	3054457	SCS	1
14	801116	3054457	Udder_depth	1
15	27211123	29246401	Pro_Percent	1
15	27211123	29246401	SCS	1
15	48733504	50734207	Final_score	1
15	48733504	50734207	Fore_udder_att	1
15	52940444	54940444	Milk	1
15	52940444	54940444	Pro_Percent	1
15	65103726	67103726	Fat	1
15	73829183	75829207	Fat_Percent	1
16	38392888	40392888	Rear_teat_pla	1
16	39879947	41879947	Teat_length	1
16	603186	3203355	Pro_Percent	1
16	603186	3203355	Stature	1
16	66729386	69245851	Fat_Percent	1
16	66729386	69245851	Rear_teat_pla	1
17	69269288	71281680	Sire_Calv_Ease	1
18	35971144	37971144	Pro_Percent	1
18	42909571	45378414	Cow_Conc_Rate	1
18	42909571	45378414	DFB_PTA	1
18	42909571	45378414	Fore_udder_att	1
18	42909571	45378414	Net_Merit	1
18	42909571	45378414	Prod_Life	1
18	42909571	45378414	SCS	1
18	42909571	45378414	Udder_depth	1
18	54794090	56794090	AFC_DYD	1
18	56038020	58038020	Foot_angle	1
18	56038020	58038020	Protein	1
18	57065293	59194319	Body_depth	1
18	57065293	59194319	Cow_Conc_Rate	1
18	57065293	59194319	DFB_PTA	1
18	57065293	59194319	Dtr_Calv_Ease	1
18	57065293	59194319	Heifer_Conc_Rate	1
18	57065293	59194319	Net_Merit	1
18	57065293	59194319	Prod_Life	1
18	57065293	59194319	Protein	1
18	57065293	59194319	Rump_angle	1
18	57065293	59194319	Rump_width	1
18	57065293	59194319	Sire_Calv_Ease	1
18	57065293	59194319	Stature	1
18	57065293	59194319	Strength	1
18	57065293	59194319	Teat_length	1
18	58887856	61030850	Dtr_Preg_Rate	1
19	26975697	29744184	Udder_depth	1
19	30727383	32727383	Teat_length	1
19	50326750	52386735	Fat	1
19	50326750	52386735	Fat_Percent	1
19	6520698	8562052	Rump_width	1
19	6520698	8562052	SCS	1
2	105585482	108581446	Stature	1
20	25821237	28833006	Fore_udder_att	1
20	25821237	28833006	Front_teat_pla	1
20	25821237	28833006	Udder_depth	1
20	30228912	33030332	Milk	1
20	32382791	34382791	SCS	1
20	33480133	35637507	Udder_depth	1
20	56978092	58978092	Teat_length	1
21	31073413	33149783	Final_score	1
21	31073413	33149783	Front_teat_pla	1
21	53697868	56057267	AFC_DYD	1
21	53697868	56057267	Dtr_Preg_Rate	1
21	55654074	58174991	Cow_Conc_Rate	1
21	55654074	58174991	DFB_PTA	1
21	55654074	58174991	Dairy_form	1
21	55654074	58174991	Prod_Life	1
21	55654074	58174991	Rear_ud_height	1
21	58331637	60331637	Dtr_Preg_Rate	1
21	58331637	60331637	Rear_ud_height	1
21	63631179	65631179	Teat_length	1
21	7289505	9959757	Pro_Percent	1
21	7289505	9959757	Sire_Calv_Ease	1
22	58292188	60292188	Teat_length	1
23	8052365	10053836	Stature	1
23	8052365	10053836	Udder_depth	1
24	33310163	35317850	Rear_ud_height	1
24	34731300	36731300	Rump_angle	1
25	1	1261722	Rear_teat_pla	1
25	25314750	27314750	Milk	1
26	20144884	22146019	Fat	1
26	20144884	22146019	Fat_Percent	1
26	21874498	23874498	Pro_Percent	1
26	34023990	36023990	Teat_length	1
26	37671566	39726790	Fore_udder_att	1
26	44752163	46767997	Teat_length	1
26	48371946	50371946	Rump_angle	1
27	35200888	37211258	Fat_Percent	1
28	17661617	19663296	Dairy_form	1
28	17661617	19663296	Fat	1
28	17661617	19663296	Milk	1
28	17661617	19663296	Protein	1
28	30401945	32401945	Fore_udder_att	1
28	34816812	36816812	Pro_Percent	1
29	40804795	42804795	Pro_Percent	1
29	44414578	46414578	Body_depth	1
29	45997894	47997894	Milk	1
29	47960552	51310266	Cow_Conc_Rate	1
29	47960552	51310266	Final_score	1
29	47960552	51310266	Foot_angle	1
29	47960552	51310266	Rump_width	1
29	47960552	51310266	Sire_Calv_Ease	1
29	47960552	51310266	Teat_length	1
29	8563396	10563396	Pro_Percent	1
3	14053923	16632410	Protein	1
3	24533765	26533765	Rear_ud_height	1
4	24915558	26915558	Teat_length	1
4	9059966	11059966	Fore_udder_att	1
4	9059966	11059966	Udder_depth	1
5	101582388	104200749	Dairy_form	1
5	105202874	107256616	Prod_Life	1
5	111374194	113374372	Milk	1
5	111374194	113374372	Protein	1
5	11315376	13648050	Final_score	1
5	11315376	13648050	Fore_udder_att	1
5	11315376	13648050	Rear_teat_pla	1
5	11315376	13648050	Rear_ud_height	1
5	117271865	119271865	Pro_Percent	1
5	29189513	31189513	Teat_length	1
5	30349638	32349638	Pro_Percent	1
5	66526715	69488149	Body_depth	1
5	66526715	69488149	Teat_length	1
5	74650678	76650678	Pro_Percent	1
5	81399844	83399844	Teat_length	1
5	85114459	87114459	Dtr_Calv_Ease	1
5	87818703	89830128	Dtr_Preg_Rate	1
5	87818703	89830128	Fat	1
5	87818703	89830128	Fore_udder_att	1
5	87818703	89830128	Milk	1
5	87818703	89830128	Protein	1
5	87818703	89830128	Udder_depth	1
5	92945655	94945738	Milk	1
5	92945655	94945738	Pro_Percent	1
6	102380304	104833581	AFC_DYD	1
6	102380304	104833581	Heifer_Conc_Rate	1
6	114259344	116259344	Dtr_Calv_Ease	1
6	37008634	39237401	Fat	1
6	37008634	39237401	Fat_Percent	1
6	37008634	39237401	Milk	1
6	37008634	39237401	Net_Merit	1
6	37008634	39237401	Pro_Percent	1
6	37008634	39237401	Protein	1
6	86154594	88154594	Protein	1
6	87672979	89868886	DFB_PTA	1
6	87672979	89868886	Dairy_form	1
6	87672979	89868886	Dtr_Preg_Rate	1
6	87672979	89868886	Milk	1
6	87672979	89868886	Prod_Life	1
6	87672979	89868886	SCS	1
6	87672979	89868886	Strength	1
6	87672979	89868886	Udder_depth	1
7	15784620	17784620	SCS	1
7	18891916	21877867	Body_depth	1
7	18891916	21877867	Stature	1
7	44547947	46547947	Rump_angle	1
7	92244933	94287387	Body_depth	1
7	92244933	94287387	Dtr_Calv_Ease	1
7	92244933	94287387	Fore_udder_att	1
7	92244933	94287387	Heifer_Conc_Rate	1
7	92244933	94287387	Net_Merit	1
7	92244933	94287387	Prod_Life	1
7	92244933	94287387	Rear_ud_height	1
7	92244933	94287387	Strength	1
7	92244933	94287387	Teat_length	1
7	92244933	94287387	Udder_depth	1
8	23759740	25759740	Rump_angle	1
8	81946250	86178040	Rear_teat_pla	1
8	81946250	86178040	Udder_depth	1
9	25519711	27519711	Pro_Percent	1
9	89235354	91235354	Dtr_Calv_Ease	1
9	91345236	93444223	Rump_width	1

## Sheet: Data6
Chr	Start	End	Trait	signal	SNPindex	SNPname	Chr	Pos	Allele1	Allele2	MAF	HWE_Pval	sample_size	effect	log_sBF	lambda	Pval	logProb	penalty	penalized_logProb	rel_logProb	normedProb	R	Ref	Alt	Annotation	SnpEff_impact	Prob_with_SnpEff_impact
1	109870166	111871443	Rear_teat_pla	0	0	1:110871443	1	110871443	1	2	0.48529	0.107181	25492	-0.146987	13.5726	1	1.13e-07	-41949.6	0	-41949.6	-0.755826	0.870208	1	C	T	intergenic_region	MODIFIER	0.870208
1	109870166	111871443	Rear_teat_pla	0	1	1:110870166	1	110870166	1	2	0.275989	0.00490414	25492	-0.137484	10.9539	1	1.7e-06	-41952.2	0	-41952.2	-3.33841	0.0657691	0.596146	A	G	intergenic_region	MODIFIER	0.0657691
1	109870166	111871443	Rear_teat_pla	0	2	1:110865806	1	110865806	1	2	0.495332	0.0969459	25492	-0.122207	10.2768	1	3.44e-06	-41952.9	0	-41952.9	-4.10289	0.0306205	0.977249	C	T	intergenic_region	MODIFIER	0.0306205
1	109870166	111871443	Rear_teat_pla	0	3	1:110849411	1	110849411	1	2	0.264299	0.236539	25492	-0.133385	9.50795	1	7.68e-06	-41953.6	0	-41953.6	-4.74721	0.0160763	0.595415	C	T	intergenic_region	MODIFIER	0.0160763
1	109870166	111871443	Rear_teat_pla	0	4	1:110853074	1	110853074	1	2	0.476836	0.0736475	25492	-0.117386	8.75957	1	1.68e-05	-41954.4	0	-41954.4	-5.58451	0.00695909	0.963875	G	A	intergenic_region	MODIFIER	0.00695909
1	109870166	111871443	Rear_teat_pla	0	5	1:110887273	1	110887273	1	2	0.244743	0.0544954	25492	-0.13116	7.59527	1	5.73e-05	-41955.4	0	-41955.4	-6.5707	0.0025957	0.580712	T	G	intergenic_region	MODIFIER	0.0025957
1	109870166	111871443	Rear_teat_pla	0	6	1:110867514	1	110867514	1	2	0.257061	0.121258	25492	-0.122982	7.49807	1	6.35e-05	-41955.6	0	-41955.6	-6.72625	0.00222179	0.59916	A	T	intergenic_region	MODIFIER	0.00222179
1	109870166	111871443	Rear_teat_pla	0	7	1:110849538	1	110849538	1	2	0.460988	0.0132681	25492	-0.106376	6.75049	1	0.000140086	-41956.4	0	-41956.4	-7.56982	0.00095575	0.932273	C	T	intergenic_region	MODIFIER	0.00095575
1	109870166	111871443	Rear_teat_pla	0	8	1:111258577	1	111258577	1	2	0.422211	0.594226	25492	0.108807	6.61924	1	0.000161043	-41956.5	0	-41956.5	-7.66934	0.000865209	-0.688815	G	A	intergenic_region	MODIFIER	0.000865209
1	109870166	111871443	Rear_teat_pla	0	9	1:110897396	1	110897396	1	2	0.276145	0.384591	25492	-0.108249	6.55155	1	0.000173058	-41956.6	0	-41956.6	-7.7374	0.000808281	0.599097	T	C	intergenic_region	MODIFIER	0.000808281
1	109870166	111871443	Rear_teat_pla	0	10	1:110850649	1	110850649	1	2	0.273086	0.0135533	25492	-0.098625	6.11078	1	0.000276746	-41957.1	0	-41957.1	-8.23902	0.000489456	0.589446	T	C	intergenic_region	MODIFIER	0.000489456
1	109870166	111871443	Rear_teat_pla	0	11	1:110849220	1	110849220	1	2	0.46595	0.265402	25492	-0.100058	6.03223	1	0.000300953	-41957.1	0	-41957.1	-8.29717	0.000461804	0.935174	A	G	intergenic_region	MODIFIER	0.000461804
1	109870166	111871443	Rear_teat_pla	0	12	1:110881429	1	110881429	1	2	0.425192	0.872757	25492	-0.0955464	5.66209	1	0.00044713	-41957.5	0	-41957.5	-8.68429	0.00031357	0.832986	A	C	intergenic_region	MODIFIER	0.00031357
1	109870166	111871443	Rear_teat_pla	0	13	1:110900841	1	110900841	1	2	0.470069	0.188952	25492	-0.0930897	5.45212	1	0.000560061	-41957.7	0	-41957.7	-8.90297	0.000251978	0.638895	T	C	intergenic_region	MODIFIER	0.000251978
1	109870166	111871443	Rear_teat_pla	0	14	1:110912216	1	110912216	1	2	0.294092	0.149713	25492	-0.0966992	5.15327	1	0.00077235	-41958	0	-41958	-9.13804	0.000199193	0.572225	G	T	intergenic_region	MODIFIER	0.000199193
1	109870166	111871443	Rear_teat_pla	0	15	1:110901027	1	110901027	1	2	0.408285	0.692588	25492	-0.0865752	4.95736	1	0.000954036	-41958.3	0	-41958.3	-9.42691	0.000149217	0.803255	A	G	intergenic_region	MODIFIER	0.000149217
1	109870166	111871443	Rear_teat_pla	0	16	1:111352425	1	111352425	1	2	0.301644	0.67181	25492	0.0930747	4.82064	1	0.00110591	-41958.3	0	-41958.3	-9.47855	0.000141707	-0.595403	T	C	intergenic_region	MODIFIER	0.000141707
1	109870166	111871443	Rear_teat_pla	0	17	1:110881579	1	110881579	1	2	0.433175	0.954233	25492	-0.0846627	4.58915	1	0.00142103	-41958.6	0	-41958.6	-9.78253	0.000104562	0.846854	A	G	intergenic_region	MODIFIER	0.000104562
1	109870166	111871443	Rear_teat_pla	0	18	1:111194105	1	111194105	1	2	0.44614	0.590159	25492	-0.0907319	4.4336	1	0.00168252	-41958.7	0	-41958.7	-9.85333	9.74e-05	0.569814	G	A	intron_variant	MODIFIER	9.74e-05
1	109870166	111871443	Rear_teat_pla	0	19	1:111339366	1	111339366	1	2	0.410717	0.112972	25492	0.0846638	4.49508	1	0.00157379	-41958.7	0	-41958.7	-9.86726	9.61e-05	-0.685568	T	C	intergenic_region	MODIFIER	9.61e-05
1	109870166	111871443	Rear_teat_pla	0	20	1:111367580	1	111367580	1	2	0.330241	0.440353	25492	0.0850398	4.35585	1	0.00183098	-41958.8	0	-41958.8	-9.98793	8.51e-05	-0.620828	A	T	intergenic_region	MODIFIER	8.51e-05
1	109870166	111871443	Rear_teat_pla	0	21	1:111372822	1	111372822	1	2	0.412992	0.157234	25492	0.0835131	4.33155	1	0.00188005	-41958.9	0	-41958.9	-10.0278	8.18e-05	-0.688959	A	G	intergenic_region	MODIFIER	8.18e-05
1	109870166	111871443	Rear_teat_pla	0	22	1:111196490	1	111196490	1	2	0.387671	0.746549	25492	-0.0855673	3.96109	1	0.00281729	-41959.2	0	-41959.2	-10.3341	6.02e-05	0.552177	T	C	intron_variant	MODIFIER	6.02e-05
1	109870166	111871443	Rear_teat_pla	0	23	1:110730372	1	110730372	1	2	0.22713	0.0730041	25492	-0.109594	3.60326	1	0.00417399	-41959.2	0	-41959.2	-10.4027	5.62e-05	0.555068	G	A	intergenic_region	MODIFIER	5.62e-05
1	109870166	111871443	Rear_teat_pla	0	24	1:111215473	1	111215473	1	2	0.407343	0.953453	25492	-0.0851126	3.62795	1	0.00406198	-41959.5	0	-41959.5	-10.6338	4.46e-05	0.667021	C	A	downstream_gene_variant	MODIFIER	4.46e-05
1	109870166	111871443	Rear_teat_pla	0	25	1:111336481	1	111336481	1	2	0.366801	0.462454	25492	-0.0783416	3.5748	1	0.00430708	-41959.6	0	-41959.6	-10.7634	3.92e-05	0.611215	T	C	intergenic_region	MODIFIER	3.92e-05
1	109870166	111871443	Rear_teat_pla	0	26	1:110442201	1	110442201	1	2	0.360074	0.0177139	25492	-0.0882772	3.22487	1	0.00634453	-41959.8	0	-41959.8	-10.949	3.26e-05	0.666637	C	T	intergenic_region	MODIFIER	3.26e-05
1	109870166	111871443	Rear_teat_pla	0	27	1:111357945	1	111357945	1	2	0.388141	0.095308	25492	-0.0723178	3.23938	1	0.00624312	-41960	0	-41960	-11.1358	2.7e-05	0.669982	G	A	intergenic_region	MODIFIER	2.7e-05
1	109870166	111871443	Rear_teat_pla	0	28	1:110896908	1	110896908	1	2	0.226816	0.00548775	25492	-0.09234	2.85782	1	0.00955711	-41960.1	0	-41960.1	-11.2192	2.49e-05	0.554269	A	G	intergenic_region	MODIFIER	2.49e-05
1	109870166	111871443	Rear_teat_pla	0	29	1:110486486	1	110486486	1	2	0.356367	0.0663119	25492	-0.0811452	2.77311	1	0.0105107	-41960.3	0	-41960.3	-11.4204	2.03e-05	0.734349	C	A	intergenic_region	MODIFIER	2.03e-05
1	109870166	111871443	Rear_teat_pla	0	30	1:111095656	1	111095656	1	2	0.227562	0.00591046	25492	-0.087913	2.5996	1	0.0127808	-41960.3	0	-41960.3	-11.4865	1.9e-05	0.551706	C	T	intron_variant	MODIFIER	1.9e-05
1	109870166	111871443	Rear_teat_pla	0	31	1:111171782	1	111171782	1	2	0.45022	0.775909	25492	-0.0729996	2.73353	1	0.0109892	-41960.4	0	-41960.4	-11.5596	1.77e-05	0.566885	C	T	intron_variant	MODIFIER	1.77e-05
1	109870166	111871443	Rear_teat_pla	0	32	1:111389074	1	111389074	1	2	0.338753	0.046351	25492	-0.0663354	2.51881	1	0.0140042	-41960.7	0	-41960.7	-11.8357	1.34e-05	0.637141	T	C	intergenic_region	MODIFIER	1.34e-05
1	109870166	111871443	Rear_teat_pla	0	33	1:110422496	1	110422496	1	2	0.358034	0.0297702	25492	-0.0752543	2.22325	1	0.0196076	-41960.8	0	-41960.8	-11.9536	1.19e-05	0.669953	A	G	intergenic_region	MODIFIER	1.19e-05
1	109870166	111871443	Rear_teat_pla	0	34	1:110349962	1	110349962	1	2	0.364153	0.0342939	25492	-0.0707247	1.77681	1	0.0328491	-41961.2	0	-41961.2	-12.3726	7.84e-06	0.697927	G	T	intergenic_region	MODIFIER	7.84e-06
1	109870166	111871443	Rear_teat_pla	0	35	1:110324971	1	110324971	1	2	0.364173	0.0354632	25492	-0.070649	1.77186	1	0.0330397	-41961.2	0	-41961.2	-12.3776	7.8e-06	0.697884	C	T	intergenic_region	MODIFIER	7.8e-06
1	109870166	111871443	Rear_teat_pla	0	36	1:110870474	1	110870474	1	2	0.22815	0.936221	25492	-0.075895	1.56904	1	0.0419286	-41961.3	0	-41961.3	-12.462	7.17e-06	0.56059	A	C	intergenic_region	MODIFIER	7.17e-06
1	109870166	111871443	Rear_teat_pla	0	38	1:111386127	1	111386127	1	2	0.294426	0.711895	25492	0.0610251	1.77623	1	0.0328716	-41961.4	0	-41961.4	-12.5206	6.76e-06	-0.566675	C	T	intergenic_region	MODIFIER	6.76e-06
1	109870166	111871443	Rear_teat_pla	0	37	1:111363895	1	111363895	1	2	0.294426	0.711895	25492	-0.0610251	1.77623	1	0.0328716	-41961.4	0	-41961.4	-12.5206	6.76e-06	0.566675	T	C	intergenic_region	MODIFIER	6.76e-06
1	109870166	111871443	Rear_teat_pla	0	39	1:110350696	1	110350696	1	2	0.364958	0.0228003	25492	-0.0652678	1.44425	1	0.048618	-41961.5	0	-41961.5	-12.7066	5.62e-06	0.696482	T	G	intergenic_region	MODIFIER	5.62e-06
1	109870166	111871443	Rear_teat_pla	0	40	1:111376454	1	111376454	1	2	0.377079	0.0667847	25492	0.0545338	1.63244	1	0.0389079	-41961.6	0	-41961.6	-12.7442	5.41e-06	-0.630593	C	T	intergenic_region	MODIFIER	5.41e-06
1	109870166	111871443	Rear_teat_pla	0	41	1:111339434	1	111339434	1	2	0.374235	0.0363718	25492	0.0519001	1.42236	1	0.0499031	-41961.8	0	-41961.8	-12.952	4.39e-06	-0.626426	G	A	intergenic_region	MODIFIER	4.39e-06
1	109870166	111871443	Rear_teat_pla	0	42	1:110456946	1	110456946	1	2	0.447454	0.458719	25492	-0.0527956	1.20927	1	0.0644677	-41961.9	0	-41961.9	-13.0892	3.83e-06	0.555154	C	A	intergenic_region	MODIFIER	3.83e-06
1	109870166	111871443	Rear_teat_pla	0	43	1:111339032	1	111339032	1	2	0.330908	0.915522	25492	0.0507111	1.21754	1	0.0638254	-41962	0	-41962	-13.1236	3.7e-06	-0.555416	G	A	intergenic_region	MODIFIER	3.7e-06
1	109870166	111871443	Rear_teat_pla	0	44	1:110485973	1	110485973	1	2	0.340303	0.156834	25492	-0.0581356	0.973977	1	0.0859863	-41962	0	-41962	-13.1541	3.59e-06	0.713281	G	C	intergenic_region	MODIFIER	3.59e-06
1	109870166	111871443	Rear_teat_pla	0	45	1:110494133	1	110494133	1	2	0.349365	0.233393	25492	-0.0558769	0.976125	1	0.0857581	-41962	0	-41962	-13.1923	3.46e-06	0.713705	A	G	intergenic_region	MODIFIER	3.46e-06
1	109870166	111871443	Rear_teat_pla	0	46	1:110449801	1	110449801	1	2	0.340381	0.160999	25492	-0.0569882	0.925023	1	0.0913713	-41962	0	-41962	-13.2061	3.41e-06	0.713043	C	G	intergenic_region	MODIFIER	3.41e-06
1	109870166	111871443	Rear_teat_pla	0	47	1:110515538	1	110515538	1	2	0.406108	0.0853649	25492	-0.0470447	1.16265	1	0.0682219	-41962.1	0	-41962.1	-13.2373	3.3e-06	0.658172	C	T	intergenic_region	MODIFIER	3.3e-06
1	109870166	111871443	Rear_teat_pla	0	48	1:110358834	1	110358834	1	2	0.413757	0.922866	25492	-0.034805	0.147934	1	0.254969	-41962.9	0	-41962.9	-14.0822	1.42e-06	0.606461	A	T	intergenic_region	MODIFIER	1.42e-06
1	109870166	111871443	Rear_teat_pla	0	49	1:110325100	1	110325100	1	2	0.41262	0.892087	25492	-0.0330981	0.0820961	1	0.280598	-41963	0	-41963	-14.1448	1.33e-06	0.607825	A	G	intergenic_region	MODIFIER	1.33e-06
1	109870166	111871443	Rear_teat_pla	0	50	1:111766853	1	111766853	1	2	0.496234	0.131175	25492	0.0281485	-0.0326864	1	0.333663	-41963.1	0	-41963.1	-14.3117	1.13e-06	-0.605248	T	C	intergenic_region	MODIFIER	1.13e-06
1	109870166	111871443	Rear_teat_pla	0	51	1:110901769	1	110901769	1	2	0.473482	0.193564	25492	-0.0275747	0.00490832	1	0.314947	-41963.2	0	-41963.2	-14.3334	1.1e-06	0.735895	A	G	intergenic_region	MODIFIER	1.1e-06
1	109870166	111871443	Rear_teat_pla	0	52	1:110910387	1	110910387	1	2	0.381218	0.316215	25492	0.0275015	-0.0232509	1	0.32883	-41963.2	0	-41963.2	-14.3355	1.1e-06	-0.639157	G	A	intergenic_region	MODIFIER	1.1e-06
1	109870166	111871443	Rear_teat_pla	0	53	1:111023033	1	111023033	1	2	0.432959	0.486956	25492	-0.0237632	-0.121928	1	0.384538	-41963.3	0	-41963.3	-14.4644	9.68e-07	0.663301	C	A	downstream_gene_variant	MODIFIER	9.68e-07
1	109870166	111871443	Rear_teat_pla	0	54	1:110983059	1	110983059	1	2	0.360623	0.39598	25492	-0.021745	-0.143807	1	0.398653	-41963.4	0	-41963.4	-14.5452	8.93e-07	0.603005	T	C	upstream_gene_variant	MODIFIER	8.93e-07
1	109870166	111871443	Udder_cleft	0	0	1:110870166	1	110870166	1	2	0.27612	0.00435771	25641	-0.19862	28.1344	1	3.8e-14	-42937.5	0	-42937.5	-10.0657	0.99993	1	A	G	intergenic_region	MODIFIER	0.99993
1	109870166	111871443	Udder_cleft	0	1	1:110850649	1	110850649	1	2	0.273215	0.0172048	25641	-0.153592	18.3077	1	8.62e-10	-42947.4	0	-42947.4	-19.9396	5.15e-05	0.958302	T	C	intergenic_region	MODIFIER	5.15e-05
1	109870166	111871443	Udder_cleft	0	2	1:110871443	1	110871443	1	2	0.48479	0.131969	25641	-0.155984	17.1804	1	2.74e-09	-42948.4	0	-42948.4	-21.0205	1.75e-05	0.595991	C	T	intergenic_region	MODIFIER	1.75e-05
1	109870166	111871443	Udder_cleft	0	3	1:111034501	1	111034501	1	2	0.146894	0.00990443	25641	0.165081	12.9875	1	2.06e-07	-42952.4	0	-42952.4	-25.0215	3.2e-07	-0.665711	GAAAAAAAAAA	GAAAAAAAAAAA	upstream_gene_variant	MODIFIER	3.2e-07
1	109870166	111871443	Udder_cleft	0	4	1:110883254	1	110883254	1	2	0.194337	0.0181127	25641	-0.163879	12.268	1	4.34e-07	-42953.1	0	-42953.1	-25.7209	1.59e-07	0.791468	G	T	intergenic_region	MODIFIER	1.59e-07
1	109870166	111871443	Udder_cleft	0	5	1:110853074	1	110853074	1	2	0.476424	0.0898634	25641	-0.128809	11.9576	1	5.99e-07	-42953.7	0	-42953.7	-26.2597	9.27e-08	0.565752	G	A	intergenic_region	MODIFIER	9.27e-08
1	109870166	111871443	Udder_cleft	0	6	1:110865806	1	110865806	1	2	0.495027	0.108475	25641	-0.117847	10.5964	1	2.47e-06	-42955.1	0	-42955.1	-27.6521	2.3e-08	0.587352	C	T	intergenic_region	MODIFIER	2.3e-08
1	109870166	111871443	Udder_cleft	0	7	1:110849220	1	110849220	1	2	0.465426	0.300508	25641	-0.123147	10.1888	1	3.77e-06	-42955.4	0	-42955.4	-27.997	1.63e-08	0.557201	A	G	intergenic_region	MODIFIER	1.63e-08
1	109870166	111871443	Udder_cleft	0	8	1:111130343	1	111130343	1	2	0.161187	0.00433795	25641	0.126762	9.74177	1	6.01e-06	-42955.8	0	-42955.8	-28.3937	1.1e-08	-0.687365	C	T	intron_variant	MODIFIER	1.1e-08
1	109870166	111871443	Udder_cleft	0	9	1:110913227	1	110913227	1	2	0.468878	0.115596	25641	0.123074	9.58156	1	7.11e-06	-42956	0	-42956	-28.5756	9.15e-09	-0.549103	T	A	intergenic_region	MODIFIER	9.15e-09
1	109870166	111871443	Udder_cleft	0	10	1:110945162	1	110945162	1	2	0.468839	0.112721	25641	0.121149	9.27247	1	9.83e-06	-42956.3	0	-42956.3	-28.8849	6.71e-09	-0.549099	G	T	intergenic_region	MODIFIER	6.71e-09
1	109870166	111871443	Udder_cleft	0	11	1:110849538	1	110849538	1	2	0.460571	0.0197366	25641	-0.117445	9.13179	1	1.14e-05	-42956.5	0	-42956.5	-29.0494	5.69e-09	0.547757	C	T	intergenic_region	MODIFIER	5.69e-09
1	109870166	111871443	Udder_cleft	0	12	1:110965457	1	110965457	1	2	0.469697	0.0681593	25641	0.116085	8.20069	1	3.03e-05	-42957.4	0	-42957.4	-29.9413	2.33e-09	-0.549398	C	T	intergenic_region	MODIFIER	2.33e-09
1	109870166	111871443	Udder_cleft	0	13	1:111126446	1	111126446	1	2	0.182033	0.0030002	25641	0.114385	8.18182	1	3.09e-05	-42957.4	0	-42957.4	-29.9738	2.26e-09	-0.634755	A	G	intron_variant	MODIFIER	2.26e-09
1	109870166	111871443	Udder_cleft	0	14	1:110879982	1	110879982	1	2	0.188195	0.00764328	25641	0.125033	7.80499	1	4.59e-05	-42957.7	0	-42957.7	-30.2395	1.73e-09	-0.774157	T	A	intergenic_region	MODIFIER	1.73e-09
1	109870166	111871443	Udder_cleft	0	15	1:111261136	1	111261136	1	2	0.217815	0.394108	25641	0.119905	7.32764	1	7.6e-05	-42958.2	0	-42958.2	-30.7291	1.06e-09	-0.55683	C	T	intergenic_region	MODIFIER	1.06e-09
1	109870166	111871443	Udder_cleft	0	16	1:110887199	1	110887199	1	2	0.118463	0.0189023	25641	-0.145711	7.01021	1	0.000106355	-42958.3	0	-42958.3	-30.8309	9.59e-10	0.586752	A	T	intergenic_region	MODIFIER	9.59e-10
1	109870166	111871443	Udder_cleft	0	17	1:111194105	1	111194105	1	2	0.446862	0.548491	25641	-0.105733	7.23215	1	8.41e-05	-42958.4	0	-42958.4	-30.9442	8.56e-10	0.675357	G	A	intron_variant	MODIFIER	8.56e-10
1	109870166	111871443	Udder_cleft	0	18	1:110670344	1	110670344	1	2	0.185075	0.108608	25641	0.089107	7.29798	1	7.84e-05	-42958.5	0	-42958.5	-31.0537	7.67e-10	-0.609642	C	T	intergenic_region	MODIFIER	7.67e-10
1	109870166	111871443	Udder_cleft	0	19	1:110897396	1	110897396	1	2	0.276393	0.386242	25641	-0.106209	7.02906	1	0.00010425	-42958.6	0	-42958.6	-31.1295	7.11e-10	0.582234	T	C	intergenic_region	MODIFIER	7.11e-10
1	109870166	111871443	Udder_cleft	0	20	1:110961763	1	110961763	1	2	0.194981	0.00140642	25641	0.115242	6.50658	1	0.000181536	-42959	0	-42959	-31.5344	4.74e-10	-0.722692	G	C	intergenic_region	MODIFIER	4.74e-10
1	109870166	111871443	Udder_cleft	0	21	1:111121693	1	111121693	1	2	0.10961	0.00276475	25641	0.124287	6.4057	1	0.000202106	-42959	0	-42959	-31.5525	4.66e-10	-0.565883	G	T	intron_variant	MODIFIER	4.66e-10
1	109870166	111871443	Udder_cleft	0	22	1:111215180	1	111215180	1	2	0.217757	0.345168	25641	0.113843	6.4974	1	0.000183317	-42959	0	-42959	-31.5552	4.65e-10	-0.559565	T	A	downstream_gene_variant	MODIFIER	4.65e-10
1	109870166	111871443	Udder_cleft	0	23	1:111231764	1	111231764	1	2	0.221033	0.580209	25641	0.11077	6.42013	1	0.000199025	-42959.1	0	-42959.1	-31.6543	4.21e-10	-0.550196	G	A	intergenic_region	MODIFIER	4.21e-10
1	109870166	111871443	Udder_cleft	0	24	1:110901042	1	110901042	1	2	0.183632	0.0180668	25641	0.113302	6.33622	1	0.000217624	-42959.1	0	-42959.1	-31.7095	3.98e-10	-0.756406	A	G	intergenic_region	MODIFIER	3.98e-10
1	109870166	111871443	Udder_cleft	0	25	1:111200105	1	111200105	1	2	0.28314	0.215589	25641	0.0989133	6.36872	1	0.000210222	-42959.2	0	-42959.2	-31.8152	3.58e-10	-0.643169	T	C	intron_variant	MODIFIER	3.58e-10
1	109870166	111871443	Udder_cleft	0	26	1:111197769	1	111197769	1	2	0.271382	0.00146209	25641	0.100669	6.15918	1	0.00026282	-42959.4	0	-42959.4	-31.9916	3e-10	-0.661508	T	C	intron_variant	MODIFIER	3e-10
1	109870166	111871443	Udder_cleft	0	27	1:110901702	1	110901702	1	2	0.219083	0.0015412	25641	0.108126	5.98751	1	0.000315676	-42959.5	0	-42959.5	-32.0788	2.75e-10	-0.697511	C	A	intergenic_region	MODIFIER	2.75e-10
1	109870166	111871443	Udder_cleft	0	28	1:110963710	1	110963710	1	2	0.219083	0.0015412	25641	0.108126	5.98751	1	0.000315676	-42959.5	0	-42959.5	-32.0788	2.75e-10	-0.697511	C	G	intergenic_region	MODIFIER	2.75e-10
1	109870166	111871443	Udder_cleft	0	29	1:111259445	1	111259445	1	2	0.217152	0.424316	25641	0.108716	5.96772	1	0.00032242	-42959.5	0	-42959.5	-32.0916	2.72e-10	-0.555728	G	A	intergenic_region	MODIFIER	2.72e-10
1	109870166	111871443	Udder_cleft	0	30	1:111224687	1	111224687	1	2	0.221247	0.496785	25641	-0.1055	5.75833	1	0.000403339	-42959.7	0	-42959.7	-32.3146	2.17e-10	0.55053	A	G	intergenic_region	MODIFIER	2.17e-10
1	109870166	111871443	Udder_cleft	0	31	1:110934093	1	110934093	1	2	0.218517	0.00133019	25641	0.103046	5.51011	1	0.000526263	-42960	0	-42960	-32.5661	1.69e-10	-0.696077	C	A	intergenic_region	MODIFIER	1.69e-10
1	109870166	111871443	Udder_cleft	0	32	1:111198359	1	111198359	1	2	0.457724	0.974912	25641	0.0956685	5.4331	1	0.000571618	-42960.1	0	-42960.1	-32.7109	1.46e-10	-0.661508	A	G	intron_variant	MODIFIER	1.46e-10
1	109870166	111871443	Udder_cleft	0	33	1:111203873	1	111203873	1	2	0.457548	0.884969	25641	0.0908286	4.87572	1	0.00104198	-42960.7	0	-42960.7	-33.2709	8.36e-11	-0.660823	GT	GCT	intron_variant	MODIFIER	8.36e-11
1	109870166	111871443	Udder_cleft	0	34	1:110914722	1	110914722	1	2	0.187103	0.003669	25641	0.0916391	4.76788	1	0.00117086	-42960.8	0	-42960.8	-33.3597	7.65e-11	-0.700851	C	G	intergenic_region	MODIFIER	7.65e-11
1	109870166	111871443	Udder_cleft	0	35	1:110727639	1	110727639	1	2	0.114836	0.0112492	25641	0.118917	4.4694	1	0.00161832	-42960.8	0	-42960.8	-33.3685	7.58e-11	-0.570583	T	G	intergenic_region	MODIFIER	7.58e-11
1	109870166	111871443	Udder_cleft	0	36	1:111151653	1	111151653	1	2	0.217542	8.6e-06	25641	0.0930157	4.70877	1	0.00124824	-42960.8	0	-42960.8	-33.3983	7.36e-11	-0.561975	C	G	intron_variant	MODIFIER	7.36e-11
1	109870166	111871443	Udder_cleft	0	37	1:110914859	1	110914859	1	2	0.188273	0.00409201	25641	0.0920874	4.63975	1	0.00134516	-42960.9	0	-42960.9	-33.4707	6.84e-11	-0.704172	TAGA	TGA	intergenic_region	MODIFIER	6.84e-11
1	109870166	111871443	Udder_cleft	0	38	1:111217223	1	111217223	1	2	0.177392	0.756376	25641	0.0774189	4.45833	1	0.00163789	-42961.2	0	-42961.2	-33.8076	4.89e-11	-0.55169	CAA	CAAAA	intergenic_region	MODIFIER	4.89e-11
1	109870166	111871443	Udder_cleft	0	39	1:111136124	1	111136124	1	2	0.124118	0.0241306	25641	0.100838	4.04276	1	0.00257643	-42961.3	0	-42961.3	-33.9152	4.39e-11	-0.584855	C	T	intron_variant	MODIFIER	4.39e-11
1	109870166	111871443	Udder_cleft	0	40	1:111171782	1	111171782	1	2	0.450801	0.884684	25641	-0.0816292	4.16962	1	0.00224297	-42961.4	0	-42961.4	-34.0134	3.98e-11	0.667399	C	T	intron_variant	MODIFIER	3.98e-11
1	109870166	111871443	Udder_cleft	0	41	1:111162471	1	111162471	1	2	0.492005	0.925351	25641	-0.0838267	4.04243	1	0.00257733	-42961.5	0	-42961.5	-34.1002	3.65e-11	0.606138	T	C	intron_variant	MODIFIER	3.65e-11
1	109870166	111871443	Udder_cleft	0	42	1:111006484	1	111006484	1	2	0.151769	0.000108766	25641	0.0923247	3.50786	1	0.0046373	-42961.9	0	-42961.9	-34.4756	2.51e-11	-0.606681	A	G	intron_variant	MODIFIER	2.51e-11
1	109870166	111871443	Udder_cleft	0	43	1:111214339	1	111214339	1	2	0.393023	0.81883	25641	-0.0810767	3.64785	1	0.00397392	-42961.9	0	-42961.9	-34.4827	2.49e-11	0.553326	T	G	downstream_gene_variant	MODIFIER	2.49e-11
1	109870166	111871443	Udder_cleft	0	44	1:111193555	1	111193555	1	2	0.224289	0.0583033	25641	0.0882338	3.51083	1	0.00462213	-42961.9	0	-42961.9	-34.5184	2.4e-11	-0.579852	CT	C	intron_variant	MODIFIER	2.4e-11
1	109870166	111871443	Udder_cleft	0	45	1:111002856	1	111002856	1	2	0.152627	4.7e-05	25641	0.0903238	3.42182	1	0.00509999	-42962	0	-42962	-34.5728	2.27e-11	-0.60354	G	A	intron_variant	MODIFIER	2.27e-11
1	109870166	111871443	Udder_cleft	0	46	1:111196490	1	111196490	1	2	0.388011	0.807804	25641	-0.0805906	3.52525	1	0.0045491	-42962	0	-42962	-34.5964	2.22e-11	0.591774	T	C	intron_variant	MODIFIER	2.22e-11
1	109870166	111871443	Udder_cleft	0	47	1:110850188	1	110850188	1	2	0.481143	0.99501	25641	-0.0724854	3.52661	1	0.0045423	-42962.1	0	-42962.1	-34.7012	2e-11	0.583789	T	C	intergenic_region	MODIFIER	2e-11
1	109870166	111871443	Udder_cleft	0	48	1:110903456	1	110903456	1	2	0.205511	0.000735718	25641	0.0667705	2.69228	1	0.0115117	-42962.9	0	-42962.9	-35.5015	8.98e-12	-0.660773	G	A	intergenic_region	MODIFIER	8.98e-12
1	109870166	111871443	Udder_cleft	0	49	1:111153225	1	111153225	1	2	0.221033	0.129964	25641	0.0767151	2.51543	1	0.014058	-42962.9	0	-42962.9	-35.5111	8.9e-12	-0.584012	G	T	intron_variant	MODIFIER	8.9e-12
1	109870166	111871443	Udder_cleft	0	50	1:111167837	1	111167837	1	2	0.221969	0.109575	25641	0.0764808	2.48654	1	0.0145259	-42963	0	-42963	-35.5382	8.66e-12	-0.584945	AAAGTA	AA	intron_variant	MODIFIER	8.66e-12
1	109870166	111871443	Udder_cleft	0	51	1:111158991	1	111158991	1	2	0.288971	0.0766616	25641	-0.0627854	2.34264	1	0.0171078	-42963.3	0	-42963.3	-35.8547	6.31e-12	0.625542	G	A	intron_variant	MODIFIER	6.31e-12
1	109870166	111871443	Udder_cleft	0	52	1:111013955	1	111013955	1	2	0.169533	0.000402706	25641	0.0562457	1.25746	1	0.0608186	-42964.2	0	-42964.2	-36.8095	2.43e-12	-0.550837	T	A	intron_variant	MODIFIER	2.43e-12
1	109870166	111871443	Udder_cleft	0	53	1:110988321	1	110988321	1	2	0.167915	0.000363134	25641	0.0526108	0.981105	1	0.0852314	-42964.5	0	-42964.5	-37.0671	1.88e-12	-0.554284	T	A	intron_variant	MODIFIER	1.88e-12
1	109870166	111871443	Udder_cleft	2	0	1:111213938	1	111213938	1	2	0.267657	0.468592	25641	0.153092	12.4801	1	3.49e-07	-42937.5	0	-42937.5	-10.0657	0.99854	1	A	G	downstream_gene_variant	MODIFIER	0.99854
1	109870166	111871443	Udder_cleft	2	1	1:111221673	1	111221673	1	2	0.332553	0.971947	25641	0.0832214	3.98846	1	0.00273412	-42946.1	0	-42946.1	-18.6361	0.000189358	0.808894	T	C	intergenic_region	MODIFIER	0.000189358
1	109870166	111871443	Udder_cleft	2	2	1:110357090	1	110357090	1	2	0.241761	0.090113	25641	0.0831335	3.92549	1	0.00292931	-42946.1	0	-42946.1	-18.6931	0.000178874	0.731722	TTC	TCTC	intergenic_region	MODIFIER	0.000178874
1	109870166	111871443	Udder_cleft	2	3	1:110726101	1	110726101	1	2	0.233376	0.359549	25641	0.115336	3.48325	1	0.00476509	-42946.2	0	-42946.2	-18.7553	0.000168086	0.809448	TAAAAAAAAA	TAAAAAAAA	intergenic_region	MODIFIER	0.000168086
1	109870166	111871443	Udder_cleft	2	4	1:111766853	1	111766853	1	2	0.495534	0.167521	25641	-0.0782835	3.18004	1	0.00666878	-42946.8	0	-42946.8	-19.4064	8.76e-05	-0.558271	T	C	intergenic_region	MODIFIER	8.76e-05
1	109870166	111871443	Udder_cleft	2	5	1:111258770	1	111258770	1	2	0.281795	0.342725	25641	-0.0834291	2.05616	1	0.0237566	-42947.7	0	-42947.7	-20.2844	3.64e-05	-0.91594	G	A	intergenic_region	MODIFIER	3.64e-05
1	109870166	111871443	Udder_cleft	2	6	1:111217447	1	111217447	1	2	0.271148	0.192431	25641	0.0849854	1.97517	1	0.0260856	-42947.8	0	-42947.8	-20.3309	3.48e-05	0.929322	A	G	intergenic_region	MODIFIER	3.48e-05
1	109870166	111871443	Udder_cleft	2	7	1:111224258	1	111224258	1	2	0.2769	0.239049	25641	0.0804244	2.02589	1	0.0246008	-42947.8	0	-42947.8	-20.3454	3.43e-05	0.914624	A	G	intergenic_region	MODIFIER	3.43e-05
1	109870166	111871443	Udder_cleft	2	8	1:111215030	1	111215030	1	2	0.280566	0.303628	25641	-0.0818926	1.98553	1	0.0257748	-42947.8	0	-42947.8	-20.3597	3.38e-05	-0.920596	A	G	downstream_gene_variant	MODIFIER	3.38e-05
1	109870166	111871443	Udder_cleft	2	9	1:110737153	1	110737153	1	2	0.305487	0.877196	25641	0.087461	1.89221	1	0.0287184	-42947.8	0	-42947.8	-20.3681	3.35e-05	0.65981	A	G	intergenic_region	MODIFIER	3.35e-05
1	109870166	111871443	Udder_cleft	2	10	1:111237924	1	111237924	1	2	0.269997	0.202225	25641	0.0789723	1.60472	1	0.0401995	-42948.1	0	-42948.1	-20.6936	2.42e-05	0.928349	G	A	intergenic_region	MODIFIER	2.42e-05
1	109870166	111871443	Udder_cleft	2	11	1:110678698	1	110678698	1	2	0.216392	0.574386	25641	0.0777217	1.44841	1	0.0483774	-42948.2	0	-42948.2	-20.8273	2.12e-05	0.806192	G	C	intergenic_region	MODIFIER	2.12e-05
1	109870166	111871443	Udder_cleft	2	12	1:110731888	1	110731888	1	2	0.287118	0.813087	25641	-0.0666956	1.57964	1	0.0414072	-42948.3	0	-42948.3	-20.8817	2e-05	-0.689398	C	T	intergenic_region	MODIFIER	2e-05
1	109870166	111871443	Udder_cleft	2	13	1:111219358	1	111219358	1	2	0.270758	0.197465	25641	0.0728775	1.3935	1	0.0516522	-42948.4	0	-42948.4	-20.9323	1.91e-05	0.926586	G	C	intergenic_region	MODIFIER	1.91e-05
1	109870166	111871443	Udder_cleft	2	14	1:111266131	1	111266131	1	2	0.270777	0.220385	25641	0.0737948	1.32467	1	0.0560917	-42948.4	0	-42948.4	-20.9701	1.84e-05	0.925753	T	A	intergenic_region	MODIFIER	1.84e-05
1	109870166	111871443	Udder_cleft	2	15	1:110423155	1	110423155	1	2	0.214364	0.649679	25641	0.0754933	1.23507	1	0.0624858	-42948.4	0	-42948.4	-21.0118	1.76e-05	0.806021	A	G	intergenic_region	MODIFIER	1.76e-05
1	109870166	111871443	Udder_cleft	2	17	1:110497514	1	110497514	1	2	0.214364	0.649679	25641	0.0754933	1.23507	1	0.0624858	-42948.4	0	-42948.4	-21.0118	1.76e-05	0.806021	AACACA	AACA	upstream_gene_variant	MODIFIER	1.76e-05
1	109870166	111871443	Udder_cleft	2	16	1:110453668	1	110453668	1	2	0.214364	0.649679	25641	0.0754933	1.23507	1	0.0624858	-42948.4	0	-42948.4	-21.0118	1.76e-05	0.806021	G	C	intergenic_region	MODIFIER	1.76e-05
1	109870166	111871443	Udder_cleft	2	18	1:110143470	1	110143470	1	2	0.225186	0.311983	25641	0.0726168	1.15782	1	0.0686232	-42948.5	0	-42948.5	-21.1051	1.6e-05	0.768238	G	A	intron_variant	MODIFIER	1.6e-05
1	109870166	111871443	Udder_cleft	2	19	1:110190109	1	110190109	1	2	0.225186	0.311983	25641	0.0726168	1.15782	1	0.0686232	-42948.5	0	-42948.5	-21.1051	1.6e-05	0.768238	C	A	intron_variant	MODIFIER	1.6e-05
1	109870166	111871443	Udder_cleft	2	20	1:110396050	1	110396050	1	2	0.271167	0.443538	25641	0.0662579	1.14448	1	0.0697472	-42948.6	0	-42948.6	-21.206	1.45e-05	0.670295	A	G	intergenic_region	MODIFIER	1.45e-05
1	109870166	111871443	Udder_cleft	2	21	1:110489227	1	110489227	1	2	0.221052	0.949395	25641	0.0668081	1.12122	1	0.0717538	-42948.6	0	-42948.6	-21.2139	1.44e-05	0.788449	G	A	intergenic_region	MODIFIER	1.44e-05
1	109870166	111871443	Udder_cleft	2	22	1:110507334	1	110507334	1	2	0.223373	0.921146	25641	0.0667229	1.08759	1	0.0747653	-42948.7	0	-42948.7	-21.2383	1.4e-05	0.785354	C	T	intergenic_region	MODIFIER	1.4e-05
1	109870166	111871443	Udder_cleft	2	23	1:110846414	1	110846414	1	2	0.282048	0.584119	25641	0.0651723	1.06144	1	0.0772	-42948.7	0	-42948.7	-21.2797	1.35e-05	0.687412	AGGG	AGG	intergenic_region	MODIFIER	1.35e-05
1	109870166	111871443	Udder_cleft	2	24	1:111367101	1	111367101	1	2	0.270153	0.322299	25641	0.066829	1.00201	1	0.0830582	-42948.7	0	-42948.7	-21.2946	1.33e-05	0.923245	C	G	intergenic_region	MODIFIER	1.33e-05
1	109870166	111871443	Udder_cleft	2	25	1:110825148	1	110825148	1	2	0.281931	0.584023	25641	0.0643132	1.01161	1	0.08208	-42948.7	0	-42948.7	-21.3266	1.28e-05	0.687541	G	A	intergenic_region	MODIFIER	1.28e-05
1	109870166	111871443	Udder_cleft	2	26	1:110458344	1	110458344	1	2	0.214032	0.596824	25641	0.0687509	0.860742	1	0.0990059	-42948.8	0	-42948.8	-21.3582	1.24e-05	0.805953	A	G	intergenic_region	MODIFIER	1.24e-05
1	109870166	111871443	Udder_cleft	2	27	1:110806766	1	110806766	1	2	0.289341	0.744069	25641	0.0568823	0.86762	1	0.0981568	-42949	0	-42949	-21.5433	1.03e-05	0.670973	C	T	intergenic_region	MODIFIER	1.03e-05
1	109870166	111871443	Udder_cleft	2	29	1:110372346	1	110372346	1	2	0.2387	0.132722	25641	0.0596596	0.7591	1	0.112539	-42949	0	-42949	-21.5628	1.01e-05	0.746362	G	A	intergenic_region	MODIFIER	1.01e-05
1	109870166	111871443	Udder_cleft	2	28	1:110330325	1	110330325	1	2	0.2387	0.132722	25641	0.0596596	0.7591	1	0.112539	-42949	0	-42949	-21.5628	1.01e-05	0.746362	T	A	intergenic_region	MODIFIER	1.01e-05
1	109870166	111871443	Udder_cleft	2	30	1:110805349	1	110805349	1	2	0.276978	0.251811	25641	0.058329	0.713298	1	0.119292	-42949	0	-42949	-21.6126	9.65e-06	0.696935	C	T	intergenic_region	MODIFIER	9.65e-06
1	109870166	111871443	Udder_cleft	2	31	1:111112155	1	111112155	1	2	0.293573	0.177818	25641	0.0531898	0.811329	1	0.105348	-42949.1	0	-42949.1	-21.6457	9.34e-06	0.668185	A	G	intron_variant	MODIFIER	9.34e-06
1	109870166	111871443	Udder_cleft	2	32	1:110726147	1	110726147	1	2	0.32372	0.335697	25641	0.0477059	0.910438	1	0.0930456	-42949.1	0	-42949.1	-21.6918	8.92e-06	0.624523	A	T	intergenic_region	MODIFIER	8.92e-06
1	109870166	111871443	Udder_cleft	2	33	1:111214730	1	111214730	1	2	0.290121	0.299038	25641	0.0528628	0.716431	1	0.118816	-42949.1	0	-42949.1	-21.7092	8.76e-06	0.898385	C	T	downstream_gene_variant	MODIFIER	8.76e-06
1	109870166	111871443	Udder_cleft	2	34	1:110395845	1	110395845	1	2	0.289575	0.790544	25641	0.0521386	0.699752	1	0.121374	-42949.2	0	-42949.2	-21.7328	8.56e-06	0.634604	A	G	intergenic_region	MODIFIER	8.56e-06
1	109870166	111871443	Udder_cleft	2	35	1:110808219	1	110808219	1	2	0.291506	0.826484	25641	0.0524504	0.685799	1	0.12356	-42949.2	0	-42949.2	-21.7349	8.54e-06	0.669276	G	A	intergenic_region	MODIFIER	8.54e-06
1	109870166	111871443	Udder_cleft	2	36	1:110398568	1	110398568	1	2	0.291564	0.722418	25641	0.0517184	0.687669	1	0.123265	-42949.2	0	-42949.2	-21.7479	8.43e-06	0.631475	G	A	intergenic_region	MODIFIER	8.43e-06
1	109870166	111871443	Udder_cleft	2	37	1:110380701	1	110380701	1	2	0.394056	0.509019	25641	0.0458027	0.87057	1	0.097795	-42949.2	0	-42949.2	-21.7581	8.35e-06	0.661357	T	C	intergenic_region	MODIFIER	8.35e-06
1	109870166	111871443	Udder_cleft	2	38	1:110281544	1	110281544	1	2	0.225479	0.279401	25641	0.0559801	0.481922	1	0.161103	-42949.2	0	-42949.2	-21.7793	8.17e-06	0.770416	TAAAAAAAAA	TAAAAAAAA	intron_variant	MODIFIER	8.17e-06
1	109870166	111871443	Udder_cleft	2	39	1:110829957	1	110829957	1	2	0.29094	0.838097	25641	0.0514747	0.627473	1	0.133188	-42949.2	0	-42949.2	-21.7868	8.11e-06	0.670327	A	G	intergenic_region	MODIFIER	8.11e-06
1	109870166	111871443	Udder_cleft	2	40	1:110870474	1	110870474	1	2	0.227936	0.852216	25641	0.057622	0.312512	1	0.202393	-42949.2	0	-42949.2	-21.8252	7.8e-06	0.814136	A	C	intergenic_region	MODIFIER	7.8e-06
1	109870166	111871443	Udder_cleft	2	41	1:110731548	1	110731548	1	2	0.338403	0.600986	25641	-0.046576	0.691683	1	0.122633	-42949.3	0	-42949.3	-21.8503	7.61e-06	-0.604436	T	G	intergenic_region	MODIFIER	7.61e-06
1	109870166	111871443	Udder_cleft	2	42	1:111220085	1	111220085	1	2	0.314165	0.313866	25641	0.0532234	0.438988	1	0.170564	-42949.3	0	-42949.3	-21.8504	7.61e-06	0.832922	A	C	intergenic_region	MODIFIER	7.61e-06
1	109870166	111871443	Udder_cleft	2	43	1:111214644	1	111214644	1	2	0.290999	0.344222	25641	0.0494279	0.555803	1	0.146186	-42949.3	0	-42949.3	-21.8662	7.49e-06	0.898881	TCCCC	TCCC	downstream_gene_variant	MODIFIER	7.49e-06
1	109870166	111871443	Udder_cleft	2	44	1:110487111	1	110487111	1	2	0.298955	0.828973	25641	0.0467934	0.615483	1	0.135269	-42949.3	0	-42949.3	-21.8888	7.32e-06	0.815699	G	T	intergenic_region	MODIFIER	7.32e-06
1	109870166	111871443	Udder_cleft	2	45	1:110730372	1	110730372	1	2	0.227039	0.0961959	25641	0.0547968	0.182367	1	0.242719	-42949.3	0	-42949.3	-21.9183	7.11e-06	0.81347	G	A	intergenic_region	MODIFIER	7.11e-06
1	109870166	111871443	Udder_cleft	2	46	1:110398165	1	110398165	1	2	0.226142	0.235432	25641	0.050894	0.238942	1	0.224106	-42949.4	0	-42949.4	-21.9754	6.71e-06	0.774798	G	A	intergenic_region	MODIFIER	6.71e-06
1	109870166	111871443	Udder_cleft	2	47	1:111427839	1	111427839	1	2	0.313424	0.125815	25641	0.0465082	0.283377	1	0.210679	-42949.5	0	-42949.5	-22.0503	6.23e-06	0.812111	T	C	intergenic_region	MODIFIER	6.23e-06
1	109870166	111871443	Udder_cleft	2	48	1:110374424	1	110374424	1	2	0.469073	0.169794	25641	0.0407428	0.540261	1	0.149189	-42949.5	0	-42949.5	-22.0676	6.12e-06	0.574448	G	A	intergenic_region	MODIFIER	6.12e-06
1	109870166	111871443	Udder_cleft	2	49	1:110677163	1	110677163	1	2	0.253149	0.836457	25641	0.0430188	0.420438	1	0.174848	-42949.5	0	-42949.5	-22.0719	6.1e-06	0.739025	T	C	intergenic_region	MODIFIER	6.1e-06
1	109870166	111871443	Udder_cleft	2	50	1:111015667	1	111015667	1	2	0.294236	0.475101	25641	0.0472989	0.0630068	1	0.288627	-42949.5	0	-42949.5	-22.0887	6e-06	0.672709	G	A	intron_variant	MODIFIER	6e-06
1	109870166	111871443	Udder_cleft	2	51	1:111215473	1	111215473	1	2	0.40679	0.912423	25641	0.0408472	0.377431	1	0.185267	-42949.6	0	-42949.6	-22.1427	5.68e-06	0.677349	C	A	downstream_gene_variant	MODIFIER	5.68e-06
1	109870166	111871443	Udder_cleft	2	53	1:110458765	1	110458765	1	2	0.232226	0.51138	25641	0.04191	0.156512	1	0.251848	-42949.6	0	-42949.6	-22.1929	5.4e-06	0.761718	G	A	intergenic_region	MODIFIER	5.4e-06
1	109870166	111871443	Udder_cleft	2	52	1:110418969	1	110418969	1	2	0.232226	0.51138	25641	0.04191	0.156512	1	0.251848	-42949.6	0	-42949.6	-22.1929	5.4e-06	0.761718	C	G	intergenic_region	MODIFIER	5.4e-06
1	109870166	111871443	Udder_cleft	2	54	1:110661345	1	110661345	1	2	0.253247	0.875364	25641	0.0385994	0.24401	1	0.222524	-42949.7	0	-42949.7	-22.2503	5.1e-06	0.738857	T	C	intergenic_region	MODIFIER	5.1e-06
1	109870166	111871443	Udder_cleft	2	55	1:110594427	1	110594427	1	2	0.234741	0.632661	25641	0.0393059	0.102567	1	0.272298	-42949.7	0	-42949.7	-22.2682	5.01e-06	0.759909	G	A	intergenic_region	MODIFIER	5.01e-06
1	109870166	111871443	Udder_cleft	2	56	1:111214407	1	111214407	1	2	0.475274	0.612107	25641	0.0339263	0.242946	1	0.222855	-42949.8	0	-42949.8	-22.3797	4.48e-06	0.605972	T	C	downstream_gene_variant	MODIFIER	4.48e-06
1	109870166	111871443	Udder_cleft	2	57	1:111538428	1	111538428	1	2	0.438185	0.338266	25641	0.0347452	0.103405	1	0.271965	-42949.8	0	-42949.8	-22.3914	4.43e-06	0.656165	A	G	intergenic_region	MODIFIER	4.43e-06
1	109870166	111871443	Udder_cleft	2	58	1:110924378	1	110924378	1	2	0.29289	0.346064	25641	-0.0311182	-0.223671	1	0.457234	-42949.9	0	-42949.9	-22.4382	4.23e-06	0.658535	C	A	intergenic_region	MODIFIER	4.23e-06
1	109870166	111871443	Udder_cleft	2	59	1:111040334	1	111040334	1	2	0.364338	0.00715074	25641	0.0312534	0.0985504	1	0.273902	-42949.9	0	-42949.9	-22.4981	3.98e-06	0.547771	A	T	intron_variant	MODIFIER	3.98e-06
1	109870166	111871443	Udder_cleft	2	60	1:110330633	1	110330633	1	2	0.469073	0.318893	25641	0.0311174	0.0402305	1	0.298594	-42949.9	0	-42949.9	-22.5095	3.94e-06	0.560015	T	C	intergenic_region	MODIFIER	3.94e-06
1	109870166	111871443	Udder_cleft	2	61	1:111022425	1	111022425	1	2	0.292403	0.428203	25641	0.0207456	-0.393874	1	0.645008	-42950	0	-42950	-22.5354	3.84e-06	0.666737	TATTTCATTTCA	TATTTCA	intron_variant	MODIFIER	3.84e-06
1	109870166	111871443	Udder_cleft	2	62	1:110881707	1	110881707	1	2	0.29174	0.393228	25641	0.015565	-0.442821	1	0.735237	-42950	0	-42950	-22.5624	3.73e-06	0.665095	A	G	intergenic_region	MODIFIER	3.73e-06
1	109870166	111871443	Udder_cleft	2	63	1:111010857	1	111010857	1	2	0.308003	0.676303	25641	-0.0258592	-0.279834	1	0.506962	-42950	0	-42950	-22.5659	3.72e-06	0.636213	T	G	intron_variant	MODIFIER	3.72e-06
1	109870166	111871443	Udder_cleft	2	65	1:110943179	1	110943179	1	2	0.29408	0.562549	25641	0.00888262	-0.482094	1	0.849906	-42950	0	-42950	-22.5821	3.66e-06	0.66014	G	A	intergenic_region	MODIFIER	3.66e-06
1	109870166	111871443	Udder_cleft	2	64	1:110913361	1	110913361	1	2	0.29408	0.562549	25641	0.00888262	-0.482094	1	0.849906	-42950	0	-42950	-22.5821	3.66e-06	0.66014	A	G	intergenic_region	MODIFIER	3.66e-06
1	109870166	111871443	Udder_cleft	2	67	1:110963653	1	110963653	1	2	0.310187	0.936032	25641	-0.0243621	-0.309449	1	0.537015	-42950	0	-42950	-22.5829	3.66e-06	0.631259	C	T	intergenic_region	MODIFIER	3.66e-06
1	109870166	111871443	Udder_cleft	2	66	1:110931533	1	110931533	1	2	0.310187	0.936032	25641	-0.0243621	-0.309449	1	0.537015	-42950	0	-42950	-22.5829	3.66e-06	0.631259	G	A	intergenic_region	MODIFIER	3.66e-06
1	109870166	111871443	Udder_cleft	2	68	1:110983172	1	110983172	1	2	0.291779	0.384945	25641	0.00971419	-0.477795	1	0.833092	-42950	0	-42950	-22.5959	3.61e-06	0.665098	G	A	upstream_gene_variant	MODIFIER	3.61e-06
1	109870166	111871443	Udder_cleft	2	69	1:110987404	1	110987404	1	2	0.29172	0.384893	25641	0.00994064	-0.476662	1	0.828952	-42950	0	-42950	-22.5966	3.61e-06	0.664912	CTTTTTTTTTTT	CTTTTTTTTTTTT	intron_variant	MODIFIER	3.61e-06
1	109870166	111871443	Udder_cleft	2	70	1:110485973	1	110485973	1	2	0.339671	0.179149	25641	0.0235617	-0.271726	1	0.499242	-42950.1	0	-42950.1	-22.6689	3.36e-06	0.550065	G	C	intergenic_region	MODIFIER	3.36e-06
1	109870166	111871443	Udder_cleft	2	71	1:110895092	1	110895092	1	2	0.307886	0.697801	25641	-0.0186807	-0.383924	1	0.629933	-42950.1	0	-42950.1	-22.6751	3.34e-06	0.63606	A	G	intergenic_region	MODIFIER	3.34e-06
1	109870166	111871443	Udder_cleft	2	72	1:110449801	1	110449801	1	2	0.339749	0.18375	25641	0.0225851	-0.289427	1	0.516366	-42950.1	0	-42950.1	-22.6886	3.29e-06	0.54999	C	G	intergenic_region	MODIFIER	3.29e-06
1	109870166	111871443	Udder_cleft	2	73	1:111208605	1	111208605	1	2	0.458328	0.206235	25641	0.0254124	-0.0607804	1	0.34863	-42950.1	0	-42950.1	-22.7096	3.22e-06	0.608505	T	C	intron_variant	MODIFIER	3.22e-06
1	109870166	111871443	Udder_cleft	2	74	1:111659202	1	111659202	1	2	0.221715	0.0142089	25641	0.00564566	-0.489993	1	0.887499	-42950.2	0	-42950.2	-22.7523	3.09e-06	0.825717	T	A	intergenic_region	MODIFIER	3.09e-06
1	109870166	111871443	Udder_cleft	2	75	1:111474894	1	111474894	1	2	0.356655	0.418134	25641	-0.0216254	-0.27315	1	0.500583	-42950.2	0	-42950.2	-22.7529	3.09e-06	-0.578979	A	G	intron_variant	MODIFIER	3.09e-06
1	109870166	111871443	Udder_cleft	2	76	1:111498494	1	111498494	1	2	0.358547	0.256958	25641	0.0219069	-0.258513	1	0.487078	-42950.2	0	-42950.2	-22.7566	3.07e-06	0.580279	CTTT	CTT	intron_variant	MODIFIER	3.07e-06
1	109870166	111871443	Udder_cleft	2	77	1:110967457	1	110967457	1	2	0.329004	0.793585	25641	-0.0165695	-0.389203	1	0.637828	-42950.2	0	-42950.2	-22.777	3.01e-06	0.609074	G	T	intergenic_region	MODIFIER	3.01e-06
1	109870166	111871443	Udder_cleft	2	78	1:110319523	1	110319523	1	2	0.406536	0.922677	25641	-0.0215888	-0.250592	1	0.480021	-42950.2	0	-42950.2	-22.7795	3e-06	-0.650324	A	T	intergenic_region	MODIFIER	3e-06
1	109870166	111871443	Udder_cleft	2	79	1:111470097	1	111470097	1	2	0.358605	0.268562	25641	0.0203328	-0.292001	1	0.518941	-42950.2	0	-42950.2	-22.79	2.97e-06	0.580255	C	T	intron_variant	MODIFIER	2.97e-06
1	109870166	111871443	Udder_cleft	2	80	1:111489801	1	111489801	1	2	0.358586	0.274471	25641	0.0202624	-0.293421	1	0.520371	-42950.2	0	-42950.2	-22.7915	2.97e-06	0.580251	GAA	GA	intron_variant	MODIFIER	2.97e-06
1	109870166	111871443	Udder_cleft	2	81	1:111495891	1	111495891	1	2	0.497289	0.385365	25641	0.019636	-0.287233	1	0.514188	-42950.3	0	-42950.3	-22.8315	2.85e-06	0.573922	G	T	intron_variant	MODIFIER	2.85e-06
1	109870166	111871443	Udder_cleft	2	82	1:111258577	1	111258577	1	2	0.421649	0.551592	25641	-0.0182582	-0.320459	1	0.549017	-42950.3	0	-42950.3	-22.8526	2.79e-06	-0.665185	G	A	intergenic_region	MODIFIER	2.79e-06
1	109870166	111871443	Udder_cleft	2	83	1:111634817	1	111634817	1	2	0.442416	0.93443	25641	0.0200607	0.340016	1	0.19492	-42950.3	0	-42950.3	-22.8694	2.75e-06	0.573119	T	G	intergenic_region	MODIFIER	2.75e-06
1	109870166	111871443	Udder_cleft	2	84	1:110394922	1	110394922	1	2	0.387524	0.473406	25641	-0.019192	-0.269801	1	0.497438	-42950.3	0	-42950.3	-22.8763	2.73e-06	-0.669761	T	C	intergenic_region	MODIFIER	2.73e-06
1	109870166	111871443	Udder_cleft	2	85	1:111427986	1	111427986	1	2	0.445283	0.635476	25641	0.0179079	-0.310302	1	0.537927	-42950.3	0	-42950.3	-22.8893	2.69e-06	0.628045	G	A	intergenic_region	MODIFIER	2.69e-06
1	109870166	111871443	Udder_cleft	2	86	1:111210595	1	111210595	1	2	0.497348	0.145645	25641	0.0147737	-0.389115	1	0.637695	-42950.3	0	-42950.3	-22.892	2.69e-06	0.569502	T	G	intron_variant	MODIFIER	2.69e-06
1	109870166	111871443	Udder_cleft	2	87	1:111268179	1	111268179	1	2	0.454506	0.238984	25641	-0.018913	-0.260188	1	0.488593	-42950.3	0	-42950.3	-22.9018	2.66e-06	-0.621468	T	A	intergenic_region	MODIFIER	2.66e-06
1	109870166	111871443	Udder_cleft	2	88	1:111439265	1	111439265	1	2	0.49883	0.175375	25641	0.0145179	-0.383392	1	0.62915	-42950.4	0	-42950.4	-22.9289	2.59e-06	0.571533	A	G	intergenic_region	MODIFIER	2.59e-06
1	109870166	111871443	Udder_cleft	2	89	1:111393882	1	111393882	1	2	0.443859	0.0112075	25641	-0.0112083	-0.433028	1	0.714378	-42950.4	0	-42950.4	-22.96	2.51e-06	0.624202	G	A	intergenic_region	MODIFIER	2.51e-06
1	109870166	111871443	Udder_cleft	2	91	1:110626322	1	110626322	1	2	0.32994	0.232703	25641	0.0148179	-0.362015	1	0.599355	-42950.4	0	-42950.4	-22.9713	2.48e-06	0.56454	C	T	intergenic_region	MODIFIER	2.48e-06
1	109870166	111871443	Udder_cleft	2	90	1:110600647	1	110600647	1	2	0.32994	0.232703	25641	0.0148179	-0.362015	1	0.599355	-42950.4	0	-42950.4	-22.9713	2.48e-06	0.56454	ATTTTTTT	ATTTTTTTT	intergenic_region	MODIFIER	2.48e-06
1	109870166	111871443	Udder_cleft	2	92	1:110570998	1	110570998	1	2	0.33035	0.222125	25641	0.0145566	-0.366252	1	0.605017	-42950.4	0	-42950.4	-22.9777	2.46e-06	0.564385	ATTT	ATT	intergenic_region	MODIFIER	2.46e-06
1	109870166	111871443	Udder_cleft	2	93	1:111268416	1	111268416	1	2	0.478023	0.434157	25641	0.0160224	-0.319131	1	0.547542	-42950.4	0	-42950.4	-22.9855	2.45e-06	0.59341	G	A	intergenic_region	MODIFIER	2.45e-06
1	109870166	111871443	Udder_cleft	2	94	1:111221072	1	111221072	1	2	0.495242	0.061848	25641	0.0065737	-0.477035	1	0.830305	-42950.4	0	-42950.4	-23.0025	2.4e-06	0.560559	T	G	intergenic_region	MODIFIER	2.4e-06
1	109870166	111871443	Udder_cleft	2	95	1:111532664	1	111532664	1	2	0.496412	0.435019	25641	0.00882312	-0.456585	1	0.768246	-42950.4	0	-42950.4	-23.0061	2.4e-06	0.573327	T	C	intergenic_region	MODIFIER	2.4e-06
1	109870166	111871443	Udder_cleft	2	96	1:111484239	1	111484239	1	2	0.496353	0.427707	25641	0.00760268	-0.467773	1	0.799589	-42950.4	0	-42950.4	-23.0172	2.37e-06	0.573386	T	A	intron_variant	MODIFIER	2.37e-06
1	109870166	111871443	Udder_cleft	2	97	1:110432755	1	110432755	1	2	0.448695	0.709624	25641	0.00974962	-0.439283	1	0.727483	-42950.5	0	-42950.5	-23.0567	2.28e-06	0.581882	A	T	intergenic_region	MODIFIER	2.28e-06
1	109870166	111871443	Udder_cleft	2	98	1:110434580	1	110434580	1	2	0.453492	0.825503	25641	0.00845351	-0.45527	1	0.764865	-42950.5	0	-42950.5	-23.0625	2.26e-06	0.580746	A	G	intergenic_region	MODIFIER	2.26e-06
1	109870166	111871443	Udder_cleft	2	99	1:111362695	1	111362695	1	2	0.433173	0.152534	25641	0.0129561	-0.375428	1	0.617678	-42950.5	0	-42950.5	-23.0678	2.25e-06	0.650818	G	T	intergenic_region	MODIFIER	2.25e-06
1	109870166	111871443	Udder_cleft	2	100	1:111376653	1	111376653	1	2	0.407901	0.0334435	25641	0.00975329	-0.436887	1	0.722377	-42950.5	0	-42950.5	-23.0733	2.24e-06	0.675805	G	A	intergenic_region	MODIFIER	2.24e-06
1	109870166	111871443	Udder_cleft	2	101	1:111347957	1	111347957	1	2	0.407901	0.0356532	25641	0.00953144	-0.439727	1	0.728443	-42950.5	0	-42950.5	-23.0761	2.23e-06	0.675841	G	A	intergenic_region	MODIFIER	2.23e-06
1	109870166	111871443	Udder_cleft	2	102	1:111402422	1	111402422	1	2	0.407823	0.0334356	25641	0.00802455	-0.457252	1	0.769982	-42950.5	0	-42950.5	-23.0939	2.19e-06	0.675588	C	T	intergenic_region	MODIFIER	2.19e-06
1	109870166	111871443	Udder_cleft	2	103	1:110456946	1	110456946	1	2	0.446862	0.422474	25641	0.00702754	-0.467017	1	0.797305	-42950.5	0	-42950.5	-23.1067	2.17e-06	0.579051	C	A	intergenic_region	MODIFIER	2.17e-06
1	109870166	111871443	Udder_cleft	2	104	1:111303449	1	111303449	1	2	0.451835	0.238513	25641	0.00526773	-0.481412	1	0.847107	-42950.5	0	-42950.5	-23.1226	2.13e-06	0.613085	TAAAAAAA	TAAAAAA	upstream_gene_variant	MODIFIER	2.13e-06
1	109870166	111871443	Udder_cleft	2	105	1:110500028	1	110500028	1	2	0.464588	0.739404	25641	5.41e-05	-0.499998	1	0.998436	-42950.6	0	-42950.6	-23.1317	2.11e-06	0.560441	G	A	upstream_gene_variant	MODIFIER	2.11e-06
1	109870166	111871443	Udder_cleft	2	106	1:111316334	1	111316334	1	2	0.454038	0.259595	25641	-0.000146166	-0.499986	1	0.995736	-42950.6	0	-42950.6	-23.1401	2.1e-06	0.609759	T	C	upstream_gene_variant	MODIFIER	2.1e-06
1	109870166	111871443	Udder_cleft	2	109	1:111325305	1	111325305	1	2	0.454038	0.259595	25641	-0.000146166	-0.499986	1	0.995736	-42950.6	0	-42950.6	-23.1401	2.1e-06	0.609759	ATACGTA	ATA	intron_variant	MODIFIER	2.1e-06
1	109870166	111871443	Udder_cleft	2	107	1:111317851	1	111317851	1	2	0.454038	0.259595	25641	-0.000146166	-0.499986	1	0.995736	-42950.6	0	-42950.6	-23.1401	2.1e-06	0.609759	C	T	upstream_gene_variant	MODIFIER	2.1e-06
1	109870166	111871443	Udder_cleft	2	108	1:111320859	1	111320859	1	2	0.454038	0.259595	25641	-0.000146166	-0.499986	1	0.995736	-42950.6	0	-42950.6	-23.1401	2.1e-06	0.609759	GTTCTTCT	GTTCT	intron_variant	MODIFIER	2.1e-06
1	109870166	111871443	Udder_cleft	2	110	1:111323190	1	111323190	1	2	0.452693	0.183671	25641	-0.002117	-0.496916	1	0.937406	-42950.6	0	-42950.6	-23.1515	2.07e-06	0.606363	TATGAATAGATACTTTGTTAATA	T	intron_variant	MODIFIER	2.07e-06
1	143380987	145444274	Milk	0	0	1:144380987	1	144380987	1	2	0.48227	0.0329638	27158	-80.7008	19.2753	1	3.2e-10	-205944	0	-205944	-6.32365	0.753606	1	C	A	intron_variant	MODIFIER	0.753501
1	143380987	145444274	Milk	0	1	1:144490091	1	144490091	1	2	0.489579	0.0395966	27158	-77.6503	17.8093	1	1.44e-09	-205945	0	-205945	-7.78965	0.173969	0.981251	T	C	upstream_gene_variant	MODIFIER	0.173945
1	143380987	145444274	Milk	0	2	1:144404606	1	144404606	1	2	0.480245	0.0329118	27158	-71.4137	15.7626	1	1.18e-08	-205947	0	-205947	-9.86091	0.0219247	0.991425	A	G	intron_variant	MODIFIER	0.0219216
1	143380987	145444274	Milk	0	3	1:144441448	1	144441448	1	2	0.480448	0.0300382	27158	70.5024	15.4893	1	1.56e-08	-205948	0	-205948	-10.1385	0.0166097	-0.990586	C	T	downstream_gene_variant	MODIFIER	0.0166074
1	143380987	145444274	Milk	0	4	1:144423254	1	144423254	1	2	0.48019	0.0257195	27158	-70.7583	15.4753	1	1.58e-08	-205948	0	-205948	-10.1485	0.0164446	0.990883	ATTTTTTTTTT	ATTTTTTTTT	intron_variant	MODIFIER	0.0164423
1	143380987	145444274	Milk	0	5	1:144457962	1	144457962	1	2	0.480411	0.02654	27158	-68.1299	14.2955	1	5.34e-08	-205949	0	-205949	-11.3278	0.00505661	0.990588	A	G	intergenic_region	MODIFIER	0.0050559
1	143380987	145444274	Milk	0	6	1:144476575	1	144476575	1	2	0.480411	0.02654	27158	-68.1299	14.2955	1	5.34e-08	-205949	0	-205949	-11.3278	0.00505661	0.990588	C	G	intergenic_region	MODIFIER	0.0050559
1	143380987	145444274	Milk	0	7	1:144444274	1	144444274	1	2	0.436538	0.0463661	27158	63.3906	13.3302	1	1.45e-07	-205950	0	-205950	-12.3315	0.00185339	-0.910412	G	A	intergenic_region	MODIFIER	0.00185313
1	143380987	145444274	Milk	0	8	1:144411032	1	144411032	1	2	0.422178	0.0239857	27158	-69.0623	13.15	1	1.74e-07	-205950	0	-205950	-12.4195	0.00169733	0.887581	A	G	intron_variant	MODIFIER	0.00169709
1	143380987	145444274	Milk	0	9	1:144428102	1	144428102	1	2	0.435268	0.0284624	27158	-62.7074	13.0887	1	1.86e-07	-205950	0	-205950	-12.5751	0.00145276	0.906539	T	C	intron_variant	MODIFIER	0.00145256
1	143380987	145444274	Milk	0	10	1:144437682	1	144437682	1	2	0.435268	0.0284624	27158	-62.7074	13.0887	1	1.86e-07	-205950	0	-205950	-12.5751	0.00145276	0.906539	G	T	downstream_gene_variant	MODIFIER	0.00145256
1	143380987	145444274	Milk	0	11	1:144367474	1	144367474	1	2	0.375948	0.0379324	27158	-58.4897	11.828	1	6.85e-07	-205951	0	-205951	-13.8567	0.000403258	0.744581	T	C	intron_variant	MODIFIER	0.000403202
1	143380987	145444274	Milk	0	13	1:144408494	1	144408494	1	2	0.419858	0.0182546	27158	58.2256	9.73471	1	6.06e-06	-205953	0	-205953	-15.8615	5.43e-05	-0.882045	A	G	synonymous_variant	LOW	0.000128267
1	143380987	145444274	Milk	0	18	1:144395582	1	144395582	1	2	0.419563	0.0201532	27158	-57.932	9.51932	1	7.59e-06	-205954	0	-205954	-16.0713	4.4e-05	0.882614	T	C	synonymous_variant	LOW	0.000103991
1	143380987	145444274	Milk	0	12	1:144389324	1	144389324	1	2	0.419858	0.0182546	27158	-58.2256	9.73471	1	6.06e-06	-205953	0	-205953	-15.8615	5.43e-05	0.882045	T	A	intron_variant	MODIFIER	5.43e-05
1	143380987	145444274	Milk	0	14	1:144397679	1	144397679	1	2	0.419545	0.0208293	27158	-58.2209	9.63022	1	6.76e-06	-205953	0	-205953	-15.9609	4.92e-05	0.882581	CA	CAA	intron_variant	MODIFIER	4.92e-05
1	143380987	145444274	Milk	0	15	1:144406531	1	144406531	1	2	0.419876	0.0176517	27158	-57.8002	9.59293	1	7.03e-06	-205953	0	-205953	-16.0036	4.71e-05	0.882004	CTTT	CTT	intron_variant	MODIFIER	4.71e-05
1	143380987	145444274	Milk	0	16	1:144389582	1	144389582	1	2	0.419526	0.0201494	27158	-58.0248	9.56265	1	7.25e-06	-205953	0	-205953	-16.0285	4.6e-05	0.882556	CTGTGT	CTGT	intron_variant	MODIFIER	4.6e-05
1	143380987	145444274	Milk	0	17	1:144393820	1	144393820	1	2	0.419563	0.0201532	27158	-57.932	9.51932	1	7.59e-06	-205954	0	-205954	-16.0713	4.4e-05	0.882614	TCCCCC	TCCCC	intron_variant	MODIFIER	4.4e-05
1	143380987	145444274	Milk	0	19	1:144439789	1	144439789	1	2	0.406363	0.517181	27158	-52.8698	9.3963	1	8.63e-06	-205954	0	-205954	-16.2796	3.58e-05	0.853194	G	A	downstream_gene_variant	MODIFIER	3.57e-05
1	143380987	145444274	Milk	0	20	1:144465804	1	144465804	1	2	0.421846	0.0166344	27158	-57.2901	9.09674	1	1.18e-05	-205954	0	-205954	-16.4835	2.92e-05	0.883945	C	T	intergenic_region	MODIFIER	2.92e-05
1	143380987	145444274	Milk	0	21	1:144487373	1	144487373	1	2	0.429597	0.0307322	27158	-55.3963	8.39695	1	2.46e-05	-205955	0	-205955	-17.1791	1.45e-05	0.867798	A	G	intergenic_region	MODIFIER	1.45e-05
1	143380987	145444274	Milk	0	22	1:144459097	1	144459097	1	2	0.419674	0.017051	27158	54.2482	8.29726	1	2.73e-05	-205955	0	-205955	-17.2941	1.3e-05	-0.881845	C	T	intergenic_region	MODIFIER	1.3e-05
1	143380987	145444274	Milk	0	23	1:144440065	1	144440065	1	2	0.374751	0.0181236	27158	-50.9583	7.74472	1	4.89e-05	-205955	0	-205955	-17.8767	7.24e-06	0.804628	G	A	downstream_gene_variant	MODIFIER	7.24e-06
1	143380987	145444274	Milk	0	24	1:144486336	1	144486336	1	2	0.370407	0.123161	27158	-51.3408	7.45645	1	6.63e-05	-205956	0	-205956	-18.1397	5.57e-06	0.767452	C	A	intergenic_region	MODIFIER	5.56e-06
1	143380987	145444274	Milk	0	25	1:144488392	1	144488392	1	2	0.408535	0.0622427	27158	-47.2087	7.0529	1	0.000101651	-205956	0	-205956	-18.6012	3.51e-06	0.836022	T	A	intergenic_region	MODIFIER	3.51e-06
1	143380987	145444274	Milk	0	26	1:144441021	1	144441021	1	2	0.368032	0.759191	27158	-47.0529	6.9639	1	0.000111705	-205956	0	-205956	-18.6876	3.22e-06	0.787297	T	C	downstream_gene_variant	MODIFIER	3.22e-06
1	143380987	145444274	Milk	0	28	1:144348534	1	144348534	1	2	0.249208	0.0610848	27158	52.2833	6.5864	1	0.000166763	-205956	0	-205956	-18.9337	2.52e-06	-0.555492	C	T	intergenic_region	MODIFIER	2.52e-06
1	143380987	145444274	Milk	0	27	1:144267924	1	144267924	1	2	0.249208	0.0610848	27158	52.2833	6.5864	1	0.000166763	-205956	0	-205956	-18.9337	2.52e-06	-0.555492	A	C	intron_variant	MODIFIER	2.52e-06
1	143380987	145444274	Milk	0	47	1:144192778	1	144192778	1	2	0.33075	0.480269	27158	-39.7271	4.30292	1	0.00193959	-205959	0	-205959	-21.2974	2.37e-07	0.716412	C	G	missense_variant	MODERATE	2.37e-06
1	143380987	145444274	Milk	0	48	1:144192782	1	144192782	1	2	0.33075	0.480269	27158	-39.7271	4.30292	1	0.00193959	-205959	0	-205959	-21.2974	2.37e-07	0.716412	C	A	missense_variant	MODERATE	2.37e-06
1	143380987	145444274	Milk	0	29	1:144230592	1	144230592	1	2	0.247496	0.094968	27158	52.5378	6.47657	1	0.000187425	-205956	0	-205956	-19.0309	2.28e-06	-0.553322	C	T	intron_variant	MODIFIER	2.28e-06
1	143380987	145444274	Milk	0	30	1:144462248	1	144462248	1	2	0.392131	0.0697122	27158	-47.3455	6.28239	1	0.00023047	-205957	0	-205957	-19.315	1.72e-06	0.830654	T	C	intergenic_region	MODIFIER	1.72e-06
1	143380987	145444274	Milk	0	31	1:144479004	1	144479004	1	2	0.392168	0.0697204	27158	-47.2284	6.24342	1	0.000240242	-205957	0	-205957	-19.3536	1.65e-06	0.830706	G	A	intergenic_region	MODIFIER	1.65e-06
1	143380987	145444274	Milk	0	32	1:144479655	1	144479655	1	2	0.404798	0.0419863	27158	-44.6474	6.10723	1	0.000277797	-205957	0	-205957	-19.5358	1.38e-06	0.855914	T	A	intergenic_region	MODIFIER	1.38e-06
1	143380987	145444274	Milk	0	33	1:144464433	1	144464433	1	2	0.408646	0.0889095	27158	44.0716	5.84537	1	0.000367471	-205957	0	-205957	-19.7904	1.07e-06	-0.855747	A	G	intergenic_region	MODIFIER	1.07e-06
1	143380987	145444274	Milk	0	40	1:144424441	1	144424441	1	2	0.345497	0.0948369	27158	-41.2111	4.74204	1	0.00120407	-205958	0	-205958	-20.8653	3.65e-07	0.753696	C	T	synonymous_variant	LOW	8.61e-07
1	143380987	145444274	Milk	0	61	1:144192859	1	144192859	1	2	0.306871	0.372667	27158	-35.7913	3.24632	1	0.00619516	-205960	0	-205960	-22.3341	8.39e-08	0.675299	C	G	missense_variant	MODERATE	8.42e-07
1	143380987	145444274	Milk	0	34	1:144361816	1	144361816	1	2	0.396973	0.708496	27158	-40.8379	5.5915	1	0.000482271	-205958	0	-205958	-20.1001	7.84e-07	0.807643	C	T	upstream_gene_variant	MODIFIER	7.84e-07
1	143380987	145444274	Milk	0	35	1:144217825	1	144217825	1	2	0.321526	0.431996	27158	-46.0416	5.39458	1	0.000595765	-205958	0	-205958	-20.1606	7.38e-07	0.716675	A	G	downstream_gene_variant	MODIFIER	7.38e-07
1	143380987	145444274	Milk	0	36	1:144458884	1	144458884	1	2	0.347062	0.0656333	27158	-43.8171	5.32081	1	0.000644923	-205958	0	-205958	-20.2776	6.56e-07	0.755719	G	A	intergenic_region	MODIFIER	6.56e-07
1	143380987	145444274	Milk	0	37	1:144462139	1	144462139	1	2	0.391671	0.0569535	27158	-43.5798	5.31937	1	0.000645927	-205958	0	-205958	-20.2844	6.52e-07	0.829623	C	G	intergenic_region	MODIFIER	6.52e-07
1	143380987	145444274	Milk	0	38	1:144480666	1	144480666	1	2	0.356028	0.858217	27158	-40.2231	5.02911	1	0.000882949	-205958	0	-205958	-20.6292	4.62e-07	0.766972	C	G	intergenic_region	MODIFIER	4.62e-07
1	143380987	145444274	Milk	0	39	1:143882533	1	143882533	1	2	0.363797	0.00825536	27158	-35.8596	5.12377	1	0.00079729	-205958	0	-205958	-20.6578	4.49e-07	0.728873	T	C	intron_variant	MODIFIER	4.49e-07
1	143380987	145444274	Milk	0	41	1:144472353	1	144472353	1	2	0.370296	0.672392	27158	-39.2041	4.7859	1	0.00114826	-205958	0	-205958	-20.8756	3.61e-07	0.790432	G	A	intergenic_region	MODIFIER	3.61e-07
1	143380987	145444274	Milk	0	42	1:144412317	1	144412317	1	2	0.345515	0.0922271	27158	-41.0324	4.70077	1	0.00125911	-205958	0	-205958	-20.907	3.5e-07	0.753649	G	A	intron_variant	MODIFIER	3.5e-07
1	143380987	145444274	Milk	0	43	1:144215713	1	144215713	1	2	0.297831	0.313324	27158	-43.5287	4.54456	1	0.00149147	-205958	0	-205958	-20.9889	3.22e-07	0.674912	T	C	intergenic_region	MODIFIER	3.22e-07
1	143380987	145444274	Milk	0	44	1:144446532	1	144446532	1	2	0.345607	0.0948862	27158	40.4405	4.54468	1	0.00149127	-205959	0	-205959	-21.0624	2.99e-07	-0.75366	A	G	intergenic_region	MODIFIER	2.99e-07
1	143380987	145444274	Milk	0	45	1:144341676	1	144341676	1	2	0.470966	0.315093	27158	-38.7747	4.53455	1	0.00150777	-205959	0	-205959	-21.1136	2.84e-07	0.62408	T	A	intergenic_region	MODIFIER	2.84e-07
1	143380987	145444274	Milk	0	46	1:144207380	1	144207380	1	2	0.316058	0.209057	27158	-39.9901	4.4392	1	0.0016723	-205959	0	-205959	-21.1685	2.69e-07	0.665287	T	C	intergenic_region	MODIFIER	2.69e-07
1	143380987	145444274	Milk	0	49	1:144554494	1	144554494	1	2	0.341962	0.101387	27158	36.5355	4.30955	1	0.00192564	-205959	0	-205959	-21.3752	2.19e-07	-0.621612	G	A	intron_variant	MODIFIER	2.19e-07
1	143380987	145444274	Milk	0	50	1:144473269	1	144473269	1	2	0.375875	0.252393	27158	-37.3453	4.17682	1	0.00222542	-205959	0	-205959	-21.472	1.99e-07	0.803862	C	A	intergenic_region	MODIFIER	1.99e-07
1	143380987	145444274	Milk	0	51	1:144472621	1	144472621	1	2	0.326828	0.895773	27158	-37.907	4.05189	1	0.00255081	-205959	0	-205959	-21.5685	1.8e-07	0.725415	C	T	intergenic_region	MODIFIER	1.8e-07
1	143380987	145444274	Milk	0	80	1:144698454	1	144698454	1	2	0.246778	0.038941	27158	-27.8273	1.68553	1	0.0365543	-205961	0	-205961	-23.8772	1.79e-08	0.570994	C	T	missense_variant	MODERATE	1.8e-07
1	143380987	145444274	Milk	0	52	1:145153917	1	145153917	1	2	0.281243	0.0972276	27158	35.2816	3.80846	1	0.00333053	-205959	0	-205959	-21.8562	1.35e-07	-0.55745	A	G	upstream_gene_variant	MODIFIER	1.35e-07
1	143380987	145444274	Milk	0	53	1:144384765	1	144384765	1	2	0.328375	0.36756	27158	-36.0325	3.67272	1	0.00386657	-205959	0	-205959	-21.9549	1.23e-07	0.727097	C	T	intron_variant	MODIFIER	1.23e-07
1	143380987	145444274	Milk	0	54	1:144470855	1	144470855	1	2	0.323772	0.939249	27158	-35.5331	3.57476	1	0.00430726	-205959	0	-205959	-22.0549	1.11e-07	0.720731	T	C	intergenic_region	MODIFIER	1.11e-07
1	143380987	145444274	Milk	0	55	1:144206932	1	144206932	1	2	0.449334	0.00711343	27158	36.723	3.43705	1	0.0050148	-205960	0	-205960	-22.1425	1.02e-07	-0.634445	C	A	intergenic_region	MODIFIER	1.02e-07
1	143380987	145444274	Milk	0	56	1:143877425	1	143877425	1	2	0.385264	0.014671	27158	-33.8336	3.48649	1	0.00474807	-205960	0	-205960	-22.1813	9.78e-08	0.76626	A	G	intron_variant	MODIFIER	9.78e-08
1	143380987	145444274	Milk	0	57	1:145128536	1	145128536	1	2	0.280599	0.0967534	27158	-33.666	3.45769	1	0.0049016	-205960	0	-205960	-22.2114	9.49e-08	0.550217	G	A	intron_variant	MODIFIER	9.49e-08
1	143380987	145444274	Milk	0	58	1:144781852	1	144781852	1	2	0.217321	0.701362	27158	-39.7891	3.21068	1	0.00644539	-205960	0	-205960	-22.2591	9.05e-08	0.548367	G	A	intergenic_region	MODIFIER	9.05e-08
1	143380987	145444274	Milk	0	59	1:144192682	1	144192682	1	2	0.306852	0.38036	27158	-36.1135	3.31062	1	0.00576848	-205960	0	-205960	-22.2694	8.95e-08	0.675448	G	C	intron_variant	MODIFIER	8.95e-08
1	143380987	145444274	Milk	0	60	1:144479660	1	144479660	1	2	0.331799	0.225869	27158	-35.3834	3.3243	1	0.00568167	-205960	0	-205960	-22.2779	8.88e-08	0.731521	C	T	intergenic_region	MODIFIER	8.88e-08
1	143380987	145444274	Milk	0	62	1:144324137	1	144324137	1	2	0.341446	0.631955	27158	-32.9773	3.16507	1	0.00678077	-205960	0	-205960	-22.4863	7.21e-08	0.742359	G	C	intron_variant	MODIFIER	7.21e-08
1	143380987	145444274	Milk	0	63	1:144201187	1	144201187	1	2	0.285054	0.287145	27158	-36.7139	2.98229	1	0.00831393	-205960	0	-205960	-22.5362	6.86e-08	0.652491	G	A	upstream_gene_variant	MODIFIER	6.86e-08
1	143380987	145444274	Milk	0	106	1:143877927	1	143877927	1	2	0.349952	0.155497	27158	-19.0753	0.837226	1	0.10197	-205962	0	-205962	-24.8575	6.73e-09	0.711861	T	C	missense_variant&splice_region_variant	MODERATE	6.75e-08
1	143380987	145444274	Milk	0	64	1:144781305	1	144781305	1	2	0.255965	0.0657638	27158	-33.6272	2.95864	1	0.00853669	-205960	0	-205960	-22.6442	6.15e-08	0.559783	G	A	intergenic_region	MODIFIER	6.15e-08
1	143380987	145444274	Milk	0	65	1:144539118	1	144539118	1	2	0.318046	0.310523	27158	31.4309	3.02824	1	0.00789789	-205960	0	-205960	-22.6521	6.11e-08	-0.550752	C	T	intron_variant	MODIFIER	6.11e-08
1	143380987	145444274	Milk	0	66	1:144478218	1	144478218	1	2	0.308675	0.584131	27158	-34.3602	2.88242	1	0.00929718	-205960	0	-205960	-22.6877	5.89e-08	0.697038	C	T	intergenic_region	MODIFIER	5.89e-08
1	143380987	145444274	Milk	0	79	1:144422112	1	144422112	1	2	0.278905	0.602758	27158	-29.5147	1.6286	1	0.0390844	-205961	0	-205961	-23.862	1.82e-08	0.644731	G	A	synonymous_variant	LOW	4.3e-08
1	143380987	145444274	Milk	0	67	1:144207317	1	144207317	1	2	0.474004	0.221346	27158	30.7835	2.47785	1	0.0146697	-205961	0	-205961	-23.1385	3.75e-08	-0.580006	G	A	intergenic_region	MODIFIER	3.75e-08
1	143380987	145444274	Milk	0	69	1:144363503	1	144363503	1	2	0.330566	0.446721	27158	-30.2995	2.37582	1	0.0164733	-205961	0	-205961	-23.239	3.4e-08	0.725895	C	T	upstream_gene_variant	MODIFIER	3.4e-08
1	143380987	145444274	Milk	0	68	1:144362664	1	144362664	1	2	0.330566	0.446721	27158	-30.2995	2.37582	1	0.0164733	-205961	0	-205961	-23.239	3.4e-08	0.725895	G	T	upstream_gene_variant	MODIFIER	3.4e-08
1	143380987	145444274	Milk	0	70	1:144226307	1	144226307	1	2	0.297205	0.595997	27158	-31.1748	2.29512	1	0.0180609	-205961	0	-205961	-23.277	3.27e-08	0.672069	G	T	intron_variant	MODIFIER	3.27e-08
1	143380987	145444274	Milk	0	72	1:145152765	1	145152765	1	2	0.279181	0.230701	27158	-28.2659	2.26998	1	0.0185869	-205961	0	-205961	-23.3956	2.9e-08	0.554732	C	G	upstream_gene_variant	MODIFIER	2.9e-08
1	143380987	145444274	Milk	0	71	1:145152729	1	145152729	1	2	0.279181	0.230701	27158	-28.2659	2.26998	1	0.0185869	-205961	0	-205961	-23.3956	2.9e-08	0.554732	A	G	upstream_gene_variant	MODIFIER	2.9e-08
1	143380987	145444274	Milk	0	73	1:144479997	1	144479997	1	2	0.326405	0.928531	27158	-28.9421	2.16469	1	0.0209688	-205961	0	-205961	-23.4578	2.73e-08	0.713553	A	C	intergenic_region	MODIFIER	2.73e-08
1	143380987	145444274	Milk	0	74	1:144902355	1	144902355	1	2	0.239101	0.887282	27158	27.586	2.08892	1	0.0228768	-205961	0	-205961	-23.5672	2.45e-08	-0.551586	G	C	intergenic_region	MODIFIER	2.45e-08
1	143380987	145444274	Milk	0	75	1:143680167	1	143680167	1	2	0.456956	0.956124	27158	26.2204	2.12981	1	0.0218257	-205961	0	-205961	-23.5849	2.4e-08	-0.745077	G	A	intron_variant	MODIFIER	2.4e-08
1	143380987	145444274	Milk	0	76	1:143881669	1	143881669	1	2	0.389314	0.083784	27158	27.1831	2.06348	1	0.0235569	-205961	0	-205961	-23.6024	2.36e-08	-0.758347	G	C	intron_variant	MODIFIER	2.36e-08
1	143380987	145444274	Milk	0	77	1:144278163	1	144278163	1	2	0.342919	0.651947	27158	-26.9125	1.96887	1	0.0262764	-205961	0	-205961	-23.6882	2.17e-08	0.743822	A	T	intron_variant	MODIFIER	2.17e-08
1	143380987	145444274	Milk	0	97	1:144320316	1	144320316	1	2	0.311289	0.557017	27158	-21.7963	1.00072	1	0.0831906	-205962	0	-205962	-24.6183	8.55e-09	0.695324	G	A	splice_region_variant&intron_variant	LOW	2.02e-08
1	143380987	145444274	Milk	0	78	1:144209547	1	144209547	1	2	0.478938	0.26597	27158	-26.0761	1.86075	1	0.0297878	-205961	0	-205961	-23.8055	1.93e-08	0.607948	G	A	intergenic_region	MODIFIER	1.93e-08
1	143380987	145444274	Milk	0	81	1:144388789	1	144388789	1	2	0.276604	0.54923	27158	-28.4885	1.62001	1	0.0394818	-205961	0	-205961	-23.904	1.75e-08	0.6414	C	A	intron_variant	MODIFIER	1.75e-08
1	143380987	145444274	Milk	0	84	1:144440660	1	144440660	1	2	0.27896	0.602799	27158	-29.2336	1.58586	1	0.0411039	-205961	0	-205961	-23.9042	1.75e-08	0.644855	G	A	downstream_gene_variant	MODIFIER	1.75e-08
1	143380987	145444274	Milk	0	82	1:144416017	1	144416017	1	2	0.27896	0.602799	27158	-29.2336	1.58586	1	0.0411039	-205961	0	-205961	-23.9042	1.75e-08	0.644855	G	C	intron_variant	MODIFIER	1.75e-08
1	143380987	145444274	Milk	0	83	1:144420722	1	144420722	1	2	0.27896	0.602799	27158	-29.2336	1.58586	1	0.0411039	-205961	0	-205961	-23.9042	1.75e-08	0.644855	GAAA	GAA	intron_variant	MODIFIER	1.75e-08
1	143380987	145444274	Milk	0	85	1:144472684	1	144472684	1	2	0.279881	0.447146	27158	-28.7638	1.56868	1	0.0419463	-205961	0	-205961	-23.9334	1.7e-08	0.64629	C	T	intergenic_region	MODIFIER	1.7e-08
1	143380987	145444274	Milk	0	103	1:143878000	1	143878000	1	2	0.349989	0.163434	27158	-19.2893	0.868002	1	0.0981098	-205962	0	-205962	-24.8269	6.94e-09	0.711889	T	C	synonymous_variant	LOW	1.64e-08
1	143380987	145444274	Milk	0	86	1:145135641	1	145135641	1	2	0.279365	0.1823	27158	24.9155	1.6695	1	0.037249	-205961	0	-205961	-24	1.59e-08	-0.555385	ATAATCATAAAGTAA	ATAA	upstream_gene_variant	MODIFIER	1.59e-08
1	143380987	145444274	Milk	0	87	1:144457166	1	144457166	1	2	0.278997	0.59236	27158	-28.1322	1.43023	1	0.0494366	-205962	0	-205962	-24.0595	1.49e-08	0.644785	G	A	intergenic_region	MODIFIER	1.49e-08
1	143380987	145444274	Milk	0	88	1:143879807	1	143879807	1	2	0.262133	0.138266	27158	-24.8546	1.48123	1	0.0465255	-205962	0	-205962	-24.1454	1.37e-08	0.573139	T	C	intron_variant	MODIFIER	1.37e-08
1	143380987	145444274	Milk	0	89	1:143898447	1	143898447	1	2	0.428364	0.642197	27158	-22.5307	1.46495	1	0.0474348	-205962	0	-205962	-24.2557	1.23e-08	0.669264	T	C	intron_variant	MODIFIER	1.23e-08
1	143380987	145444274	Milk	0	90	1:144327612	1	144327612	1	2	0.312413	0.50231	27158	-22.7386	1.1393	1	0.0701885	-205962	0	-205962	-24.4816	9.8e-09	0.697238	TACAACA	TACA	intron_variant	MODIFIER	9.8e-09
1	143380987	145444274	Milk	0	91	1:144327155	1	144327155	1	2	0.312394	0.502287	27158	-22.6516	1.12835	1	0.0711324	-205962	0	-205962	-24.493	9.69e-09	0.697227	ACT	AT	intron_variant	MODIFIER	9.69e-09
1	143380987	145444274	Milk	0	93	1:144297697	1	144297697	1	2	0.311326	0.557039	27158	-22.6493	1.12151	1	0.0717281	-205962	0	-205962	-24.4978	9.64e-09	0.695285	C	A	downstream_gene_variant	MODIFIER	9.64e-09
1	143380987	145444274	Milk	0	92	1:144297550	1	144297550	1	2	0.311326	0.557039	27158	-22.6493	1.12151	1	0.0717281	-205962	0	-205962	-24.4978	9.64e-09	0.695285	G	T	downstream_gene_variant	MODIFIER	9.64e-09
1	143380987	145444274	Milk	0	94	1:144261929	1	144261929	1	2	0.311345	0.557052	27158	-22.613	1.11772	1	0.0720611	-205962	0	-205962	-24.5021	9.6e-09	0.695295	G	T	intron_variant	MODIFIER	9.6e-09
1	143380987	145444274	Milk	0	95	1:143878915	1	143878915	1	2	0.352069	0.0950853	27158	-21.5243	1.13369	1	0.0706707	-205962	0	-205962	-24.5403	9.24e-09	0.715529	T	G	intron_variant	MODIFIER	9.24e-09
1	143380987	145444274	Milk	0	96	1:143881824	1	143881824	1	2	0.306705	0.0189159	27158	-21.756	1.02969	1	0.0802726	-205962	0	-205962	-24.6008	8.7e-09	0.646239	A	G	intron_variant	MODIFIER	8.7e-09
1	143380987	145444274	Milk	0	98	1:144334397	1	144334397	1	2	0.311289	0.557017	27158	-21.7963	1.00072	1	0.0831906	-205962	0	-205962	-24.6183	8.55e-09	0.695324	A	G	upstream_gene_variant	MODIFIER	8.55e-09
1	143380987	145444274	Milk	0	99	1:143715354	1	143715354	1	2	0.481663	0.217417	27158	20.8367	1.06683	1	0.0766913	-205962	0	-205962	-24.6188	8.54e-09	-0.639508	T	C	intergenic_region	MODIFIER	8.54e-09
1	143380987	145444274	Milk	0	100	1:143717587	1	143717587	1	2	0.482878	0.195672	27158	20.8712	1.05846	1	0.0774829	-205962	0	-205962	-24.6228	8.51e-09	-0.640862	A	C	intergenic_region	MODIFIER	8.51e-09
1	143380987	145444274	Milk	0	101	1:144353739	1	144353739	1	2	0.311013	0.492282	27158	-21.6731	0.978961	1	0.0854577	-205962	0	-205962	-24.6384	8.38e-09	0.695627	C	T	intergenic_region	MODIFIER	8.38e-09
1	143380987	145444274	Milk	0	102	1:144218397	1	144218397	1	2	0.449205	0.00547869	27158	20.9125	0.968807	1	0.0865385	-205962	0	-205962	-24.6809	8.03e-09	-0.64572	G	A	downstream_gene_variant	MODIFIER	8.03e-09
1	143380987	145444274	Milk	0	104	1:143878113	1	143878113	1	2	0.349013	0.147386	27158	-19.1465	0.867151	1	0.0982145	-205962	0	-205962	-24.8349	6.88e-09	0.710509	TGGGGG	TGGGG	intron_variant	MODIFIER	6.88e-09
1	143380987	145444274	Milk	0	105	1:143882016	1	143882016	1	2	0.305509	0.581964	27158	20.9635	0.69611	1	0.12194	-205962	0	-205962	-24.8484	6.79e-09	-0.635529	AAAAACAAAACAAAA	AAAAACAAAA	intron_variant	MODIFIER	6.79e-09
1	143380987	145444274	Milk	0	107	1:143915263	1	143915263	1	2	0.304625	0.581356	27158	20.5603	0.644265	1	0.130333	-205962	0	-205962	-24.8976	6.47e-09	-0.634928	G	A	intergenic_region	MODIFIER	6.46e-09
1	143380987	145444274	Milk	0	108	1:143930157	1	143930157	1	2	0.304606	0.581335	27158	20.4658	0.634197	1	0.132037	-205962	0	-205962	-24.9078	6.4e-09	-0.634925	C	T	intergenic_region	MODIFIER	6.4e-09
1	143380987	145444274	Milk	0	109	1:143708079	1	143708079	1	2	0.344539	0.973207	27158	16.6273	0.928793	1	0.0909439	-205962	0	-205962	-24.9364	6.22e-09	-0.568667	T	G	upstream_gene_variant	MODIFIER	6.22e-09
1	143380987	145444274	Milk	0	110	1:143877680	1	143877680	1	2	0.350284	0.16766	27158	-18.4565	0.752695	1	0.113457	-205962	0	-205962	-24.9423	6.18e-09	0.712289	G	A	intron_variant	MODIFIER	6.18e-09
1	143380987	145444274	Milk	0	111	1:144184697	1	144184697	1	2	0.454028	0.00137109	27158	18.3278	0.584814	1	0.14076	-205962	0	-205962	-25.0453	5.58e-09	-0.615429	G	C	upstream_gene_variant	MODIFIER	5.58e-09
1	143380987	145444274	Milk	0	112	1:143720368	1	143720368	1	2	0.447934	0.393843	27158	15.9019	0.305153	1	0.204449	-205963	0	-205963	-25.3179	4.25e-09	-0.587082	C	T	intergenic_region	MODIFIER	4.25e-09
1	143380987	145444274	Milk	0	113	1:143879456	1	143879456	1	2	0.347632	0.10125	27158	-14.9365	0.309678	1	0.203182	-205963	0	-205963	-25.3788	4e-09	0.71399	GCCC	GCC	intron_variant	MODIFIER	4e-09
1	143380987	145444274	Milk	0	114	1:143447818	1	143447818	1	2	0.448174	0.916952	27158	-13.1946	0.284907	1	0.210234	-205963	0	-205963	-25.512	3.5e-09	0.718991	A	G	intergenic_region	MODIFIER	3.5e-09
1	143380987	145444274	Milk	0	115	1:143470468	1	143470468	1	2	0.448174	0.916952	27158	-13.1946	0.284907	1	0.210234	-205963	0	-205963	-25.512	3.5e-09	0.718991	T	A	intergenic_region	MODIFIER	3.5e-09
1	143380987	145444274	Milk	0	116	1:143475322	1	143475322	1	2	0.450806	0.645849	27158	-12.8721	0.233722	1	0.225749	-205963	0	-205963	-25.5542	3.35e-09	0.721121	G	A	intergenic_region	MODIFIER	3.35e-09
1	143380987	145444274	Milk	0	117	1:143446977	1	143446977	1	2	0.440165	0.125311	27158	-11.4367	0.0760236	1	0.283121	-205963	0	-205963	-25.7092	2.87e-09	0.741072	A	G	intergenic_region	MODIFIER	2.87e-09
1	143380987	145444274	Milk	0	118	1:145120039	1	145120039	1	2	0.282385	0.195307	27158	11.1423	-0.126213	1	0.387246	-205963	0	-205963	-25.7212	2.84e-09	-0.55784	G	A	intron_variant	MODIFIER	2.84e-09
1	143380987	145444274	Milk	0	119	1:143614231	1	143614231	1	2	0.477207	0.85049	27158	9.40737	-0.191112	1	0.431875	-205963	0	-205963	-25.8601	2.47e-09	-0.601724	CAAA	CA	intron_variant	MODIFIER	2.47e-09
1	143380987	145444274	Milk	0	120	1:143815774	1	143815774	1	2	0.336347	0.351832	27158	-8.88123	-0.193005	1	0.43329	-205963	0	-205963	-25.9164	2.33e-09	0.696632	G	A	intergenic_region	MODIFIER	2.33e-09
1	143380987	145444274	Milk	0	121	1:143677762	1	143677762	1	2	0.394543	0.883876	27158	8.66147	-0.21667	1	0.451589	-205963	0	-205963	-25.925	2.31e-09	-0.640914	G	T	intron_variant	MODIFIER	2.31e-09
1	143380987	145444274	Milk	0	122	1:143711949	1	143711949	1	2	0.315211	0.0422473	27158	8.35006	-0.255658	1	0.484515	-205963	0	-205963	-25.9266	2.31e-09	-0.63059	T	C	upstream_gene_variant	MODIFIER	2.31e-09
1	143380987	145444274	Milk	0	123	1:145105905	1	145105905	1	2	0.420355	0.513297	27158	-6.85197	-0.340958	1	0.572761	-205963	0	-205963	-25.995	2.16e-09	-0.592257	A	G	intron_variant	MODIFIER	2.16e-09
1	143380987	145444274	Milk	0	124	1:143915087	1	143915087	1	2	0.27329	0.186362	27158	-4.26226	-0.448433	1	0.748101	-205963	0	-205963	-26.014	2.12e-09	0.625729	G	C	intergenic_region	MODIFIER	2.12e-09
1	143380987	145444274	Milk	0	125	1:143615662	1	143615662	1	2	0.309725	0.0403038	27158	-5.70766	-0.392467	1	0.642826	-205963	0	-205963	-26.0335	2.08e-09	0.652725	T	C	intron_variant	MODIFIER	2.08e-09
1	143380987	145444274	Milk	0	126	1:143651073	1	143651073	1	2	0.309725	0.0403038	27158	-5.43536	-0.402457	1	0.658717	-205963	0	-205963	-26.0436	2.06e-09	0.652725	C	T	intron_variant	MODIFIER	2.05e-09
1	143380987	145444274	Milk	0	127	1:143925553	1	143925553	1	2	0.321268	0.473656	27158	-5.21712	-0.40689	1	0.666081	-205964	0	-205964	-26.0658	2.01e-09	0.70045	T	G	intergenic_region	MODIFIER	2.01e-09
1	143380987	145444274	Milk	0	128	1:143566409	1	143566409	1	2	0.465535	0.189916	27158	-5.57937	-0.387508	1	0.635268	-205964	0	-205964	-26.0738	1.99e-09	0.581363	C	T	downstream_gene_variant	MODIFIER	1.99e-09
1	143380987	145444274	Milk	0	129	1:145105008	1	145105008	1	2	0.392481	0.0801898	27158	-3.98683	-0.44744	1	0.74577	-205964	0	-205964	-26.0894	1.96e-09	-0.643474	C	T	intron_variant	MODIFIER	1.96e-09
1	143380987	145444274	Milk	0	130	1:143907804	1	143907804	1	2	0.318746	0.5159	27158	-3.99784	-0.445992	1	0.742415	-205964	0	-205964	-26.0987	1.95e-09	0.696172	G	A	downstream_gene_variant	MODIFIER	1.94e-09
1	143380987	145444274	Milk	0	131	1:143943509	1	143943509	1	2	0.271762	0.000545718	27158	-1.9281	-0.488106	1	0.877428	-205964	0	-205964	-26.1135	1.92e-09	0.622226	A	G	intergenic_region	MODIFIER	1.92e-09
1	143380987	145444274	Milk	0	132	1:143723144	1	143723144	1	2	0.499374	0.0514379	27158	-2.47948	-0.478474	1	0.835626	-205964	0	-205964	-26.149	1.85e-09	-0.548949	G	A	intergenic_region	MODIFIER	1.85e-09
1	143380987	145444274	Milk	0	133	1:143537377	1	143537377	1	2	0.41172	0.543511	27158	-4.65915	-0.409681	1	0.670825	-205964	0	-205964	-26.1665	1.82e-09	0.683619	A	G	upstream_gene_variant	MODIFIER	1.82e-09
1	143380987	145444274	Milk	0	134	1:143536941	1	143536941	1	2	0.398483	0.498292	27158	-1.36285	-0.492658	1	0.903553	-205964	0	-205964	-26.2238	1.72e-09	0.659785	T	C	upstream_gene_variant	MODIFIER	1.72e-09
1	143380987	145444274	Pro_Percent	0	0	1:144444274	1	144444274	1	2	0.436538	0.0463661	27158	-0.00504802	22.0219	1	1.93e-11	59907	0	59907	10.1774	0.795103	1	G	A	intergenic_region	MODIFIER	0.795103
1	143380987	145444274	Pro_Percent	0	1	1:144428102	1	144428102	1	2	0.435268	0.0284624	27158	0.00478462	19.9754	1	1.56e-10	59905	0	59905	8.12483	0.102095	-0.990654	T	C	intron_variant	MODIFIER	0.102095
1	143380987	145444274	Pro_Percent	0	2	1:144437682	1	144437682	1	2	0.435268	0.0284624	27158	0.00478462	19.9754	1	1.56e-10	59905	0	59905	8.12483	0.102095	-0.990654	G	T	downstream_gene_variant	MODIFIER	0.102095
1	143380987	145444274	Pro_Percent	0	3	1:144380987	1	144380987	1	2	0.48227	0.0329638	27158	0.00420659	13.7877	1	9.01e-08	59898.8	0	59898.8	1.9882	0.000220752	-0.910412	C	A	intron_variant	MODIFIER	0.000220752
1	143380987	145444274	Pro_Percent	0	4	1:144367474	1	144367474	1	2	0.375948	0.0379324	27158	0.00390471	13.7026	1	9.84e-08	59898.7	0	59898.7	1.83162	0.000188755	-0.681355	T	C	intron_variant	MODIFIER	0.000188755
1	143380987	145444274	Pro_Percent	0	5	1:144490091	1	144490091	1	2	0.489579	0.0395966	27158	0.00403402	12.3917	1	3.82e-07	59897.4	0	59897.4	0.601704	5.52e-05	-0.897058	T	C	upstream_gene_variant	MODIFIER	5.52e-05
1	143380987	145444274	Pro_Percent	0	6	1:144423254	1	144423254	1	2	0.48019	0.0257195	27158	0.00385356	12.338	1	4.04e-07	59897.3	0	59897.3	0.504324	5.01e-05	-0.906275	ATTTTTTTTTT	ATTTTTTTTT	intron_variant	MODIFIER	5.01e-05
1	143380987	145444274	Pro_Percent	0	7	1:144404606	1	144404606	1	2	0.480245	0.0329118	27158	0.00383213	12.1727	1	4.79e-07	59897.2	0	59897.2	0.339927	4.25e-05	-0.906519	A	G	intron_variant	MODIFIER	4.25e-05
1	143380987	145444274	Pro_Percent	0	8	1:144206932	1	144206932	1	2	0.449334	0.00711343	27158	-0.00387035	12.0489	1	5.45e-07	59897.1	0	59897.1	0.230964	3.81e-05	0.734083	C	A	intergenic_region	MODIFIER	3.81e-05
1	143380987	145444274	Pro_Percent	0	9	1:144440065	1	144440065	1	2	0.374751	0.0181236	27158	0.00392225	11.9893	1	5.8e-07	59897	0	59897	0.187029	3.64e-05	-0.87919	G	A	downstream_gene_variant	MODIFIER	3.64e-05
1	143380987	145444274	Pro_Percent	0	10	1:144441448	1	144441448	1	2	0.480448	0.0300382	27158	-0.0037281	11.6281	1	8.43e-07	59896.6	0	59896.6	-0.210273	2.45e-05	0.906201	C	T	downstream_gene_variant	MODIFIER	2.45e-05
1	143380987	145444274	Pro_Percent	0	11	1:144439789	1	144439789	1	2	0.406363	0.517181	27158	0.00363209	11.5981	1	8.7e-07	59896.6	0	59896.6	-0.265149	2.32e-05	-0.931032	G	A	downstream_gene_variant	MODIFIER	2.32e-05
1	143380987	145444274	Pro_Percent	0	12	1:144457962	1	144457962	1	2	0.480411	0.02654	27158	0.00354857	10.3624	1	3.15e-06	59895.4	0	59895.4	-1.47021	6.95e-06	-0.906569	A	G	intergenic_region	MODIFIER	6.95e-06
1	143380987	145444274	Pro_Percent	0	13	1:144476575	1	144476575	1	2	0.480411	0.02654	27158	0.00354857	10.3624	1	3.15e-06	59895.4	0	59895.4	-1.47021	6.95e-06	-0.906569	C	G	intergenic_region	MODIFIER	6.95e-06
1	143380987	145444274	Pro_Percent	0	14	1:144486336	1	144486336	1	2	0.370407	0.123161	27158	0.00352753	9.52236	1	7.57e-06	59894.6	0	59894.6	-2.27598	3.1e-06	-0.839724	C	A	intergenic_region	MODIFIER	3.1e-06
1	143380987	145444274	Pro_Percent	0	15	1:144217825	1	144217825	1	2	0.321526	0.431996	27158	0.00349588	9.26068	1	9.95e-06	59894.3	0	59894.3	-2.53344	2.4e-06	-0.782179	A	G	downstream_gene_variant	MODIFIER	2.4e-06
1	143380987	145444274	Pro_Percent	0	16	1:144218397	1	144218397	1	2	0.449205	0.00547869	27158	-0.00321341	8.93251	1	1.4e-05	59893.9	0	59893.9	-2.92877	1.62e-06	0.747462	G	A	downstream_gene_variant	MODIFIER	1.62e-06
1	143380987	145444274	Pro_Percent	0	17	1:144441021	1	144441021	1	2	0.368032	0.759191	27158	0.00306769	8.30808	1	2.7e-05	59893.3	0	59893.3	-3.56537	8.55e-07	-0.860306	T	C	downstream_gene_variant	MODIFIER	8.55e-07
1	143380987	145444274	Pro_Percent	0	18	1:144341676	1	144341676	1	2	0.470966	0.315093	27158	0.00295488	7.51184	1	6.26e-05	59892.5	0	59892.5	-4.35172	3.9e-07	-0.719626	T	A	intergenic_region	MODIFIER	3.9e-07
1	143380987	145444274	Pro_Percent	0	55	1:144192778	1	144192778	1	2	0.33075	0.480269	27158	0.00251121	5.0801	1	0.000835708	59890.1	0	59890.1	-6.76534	3.49e-08	-0.781686	C	G	missense_variant	MODERATE	3.5e-07
1	143380987	145444274	Pro_Percent	0	56	1:144192782	1	144192782	1	2	0.33075	0.480269	27158	0.00251121	5.0801	1	0.000835708	59890.1	0	59890.1	-6.76534	3.49e-08	-0.781686	C	A	missense_variant	MODERATE	3.5e-07
1	143380987	145444274	Pro_Percent	0	19	1:145153917	1	145153917	1	2	0.281243	0.0972276	27158	-0.00287841	7.35485	1	7.38e-05	59892.3	0	59892.3	-4.52504	3.28e-07	0.613362	A	G	upstream_gene_variant	MODIFIER	3.28e-07
1	143380987	145444274	Pro_Percent	0	20	1:144324137	1	144324137	1	2	0.341446	0.631955	27158	0.0029103	7.30249	1	7.8e-05	59892.3	0	59892.3	-4.56304	3.15e-07	-0.809346	G	C	intron_variant	MODIFIER	3.15e-07
1	143380987	145444274	Pro_Percent	0	27	1:144408494	1	144408494	1	2	0.419858	0.0182546	27158	-0.00289203	6.20334	1	0.00025073	59891.2	0	59891.2	-5.59259	1.13e-07	0.784504	A	G	synonymous_variant	LOW	2.66e-07
1	143380987	145444274	Pro_Percent	0	21	1:144411032	1	144411032	1	2	0.422178	0.0239857	27158	0.00314809	6.89474	1	0.000120204	59892	0	59892	-4.86542	2.33e-07	-0.786385	A	G	intron_variant	MODIFIER	2.33e-07
1	143380987	145444274	Pro_Percent	0	30	1:144395582	1	144395582	1	2	0.419563	0.0201532	27158	0.0028807	6.06115	1	0.000291803	59891.1	0	59891.1	-5.72799	9.84e-08	-0.785023	T	C	synonymous_variant	LOW	2.32e-07
1	143380987	145444274	Pro_Percent	0	22	1:144465804	1	144465804	1	2	0.421846	0.0166344	27158	0.00301886	6.48945	1	0.000184874	59891.5	0	59891.5	-5.28445	1.53e-07	-0.788418	C	T	intergenic_region	MODIFIER	1.53e-07
1	143380987	145444274	Pro_Percent	0	39	1:144424441	1	144424441	1	2	0.345497	0.0948369	27158	0.00278184	5.49815	1	0.000533063	59890.6	0	59890.6	-6.28106	5.66e-08	-0.821859	C	T	synonymous_variant	LOW	1.34e-07
1	143380987	145444274	Pro_Percent	0	23	1:144389582	1	144389582	1	2	0.419526	0.0201494	27158	0.0029415	6.34898	1	0.000214686	59891.4	0	59891.4	-5.44073	1.31e-07	-0.785098	CTGTGT	CTGT	intron_variant	MODIFIER	1.31e-07
1	143380987	145444274	Pro_Percent	0	24	1:144406531	1	144406531	1	2	0.419876	0.0176517	27158	0.00290521	6.27087	1	0.000233316	59891.3	0	59891.3	-5.52552	1.2e-07	-0.784475	CTTT	CTT	intron_variant	MODIFIER	1.2e-07
1	143380987	145444274	Pro_Percent	0	25	1:144472621	1	144472621	1	2	0.326828	0.895773	27158	0.00282326	6.30073	1	0.000226008	59891.3	0	59891.3	-5.52647	1.2e-07	-0.791193	C	T	intergenic_region	MODIFIER	1.2e-07
1	143380987	145444274	Pro_Percent	0	26	1:144389324	1	144389324	1	2	0.419858	0.0182546	27158	0.00289203	6.20334	1	0.00025073	59891.2	0	59891.2	-5.59259	1.13e-07	-0.784504	T	A	intron_variant	MODIFIER	1.13e-07
1	143380987	145444274	Pro_Percent	0	28	1:144397679	1	144397679	1	2	0.419545	0.0208293	27158	0.00287923	6.06462	1	0.000290723	59891.1	0	59891.1	-5.72529	9.86e-08	-0.784978	CA	CAA	intron_variant	MODIFIER	9.86e-08
1	143380987	145444274	Pro_Percent	0	29	1:144393820	1	144393820	1	2	0.419563	0.0201532	27158	0.0028807	6.06115	1	0.000291803	59891.1	0	59891.1	-5.72799	9.84e-08	-0.785023	TCCCCC	TCCCC	intron_variant	MODIFIER	9.84e-08
1	143380987	145444274	Pro_Percent	0	31	1:144361816	1	144361816	1	2	0.396973	0.708496	27158	0.00253026	5.89959	1	0.000346772	59890.8	0	59890.8	-6.0068	7.44e-08	-0.88428	C	T	upstream_gene_variant	MODIFIER	7.44e-08
1	143380987	145444274	Pro_Percent	0	32	1:144209547	1	144209547	1	2	0.478938	0.26597	27158	0.00259783	5.82837	1	0.000374214	59890.8	0	59890.8	-6.04606	7.16e-08	-0.704104	G	A	intergenic_region	MODIFIER	7.16e-08
1	143380987	145444274	Pro_Percent	0	33	1:143614231	1	143614231	1	2	0.477207	0.85049	27158	-0.00254692	5.84817	1	0.000366372	59890.8	0	59890.8	-6.04762	7.14e-08	0.685854	CAAA	CA	intron_variant	MODIFIER	7.14e-08
1	143380987	145444274	Pro_Percent	0	34	1:144198081	1	144198081	1	2	0.4291	0.00631619	27158	-0.00267764	5.78342	1	0.000392651	59890.8	0	59890.8	-6.05719	7.08e-08	0.589803	A	C	upstream_gene_variant	MODIFIER	7.08e-08
1	143380987	145444274	Pro_Percent	0	92	1:144698454	1	144698454	1	2	0.246778	0.038941	27158	0.00229637	3.39096	1	0.00527718	59888.5	0	59888.5	-8.36368	7.05e-09	-0.625706	C	T	missense_variant	MODERATE	7.07e-08
1	143380987	145444274	Pro_Percent	0	35	1:144198460	1	144198460	1	2	0.429155	0.00608409	27158	-0.00266914	5.74342	1	0.000409829	59890.7	0	59890.7	-6.09718	6.8e-08	0.589835	C	T	upstream_gene_variant	MODIFIER	6.8e-08
1	143380987	145444274	Pro_Percent	0	36	1:144458884	1	144458884	1	2	0.347062	0.0656333	27158	0.00284373	5.60106	1	0.000477352	59890.7	0	59890.7	-6.16465	6.36e-08	-0.824245	G	A	intergenic_region	MODIFIER	6.36e-08
1	143380987	145444274	Pro_Percent	0	38	1:144198051	1	144198051	1	2	0.429211	0.00564268	27158	-0.00264508	5.6189	1	0.000468311	59890.6	0	59890.6	-6.22069	6.01e-08	0.589611	G	C	upstream_gene_variant	MODIFIER	6.01e-08
1	143380987	145444274	Pro_Percent	0	37	1:144197993	1	144197993	1	2	0.429211	0.00564268	27158	-0.00264508	5.6189	1	0.000468311	59890.6	0	59890.6	-6.22069	6.01e-08	0.589611	T	C	upstream_gene_variant	MODIFIER	6.01e-08
1	143380987	145444274	Pro_Percent	0	40	1:144412317	1	144412317	1	2	0.345515	0.0922271	27158	0.00277052	5.45492	1	0.000558382	59890.5	0	59890.5	-6.32475	5.42e-08	-0.821892	G	A	intron_variant	MODIFIER	5.42e-08
1	143380987	145444274	Pro_Percent	0	42	1:144197839	1	144197839	1	2	0.429192	0.00564194	27158	-0.00261229	5.46321	1	0.000553437	59890.5	0	59890.5	-6.37597	5.15e-08	0.589586	G	A	upstream_gene_variant	MODIFIER	5.15e-08
1	143380987	145444274	Pro_Percent	0	43	1:144198169	1	144198169	1	2	0.429192	0.00564194	27158	-0.00261229	5.46321	1	0.000553437	59890.5	0	59890.5	-6.37597	5.15e-08	0.589586	A	G	upstream_gene_variant	MODIFIER	5.15e-08
1	143380987	145444274	Pro_Percent	0	41	1:144197783	1	144197783	1	2	0.429192	0.00564194	27158	-0.00261229	5.46321	1	0.000553437	59890.5	0	59890.5	-6.37597	5.15e-08	0.589586	T	C	upstream_gene_variant	MODIFIER	5.15e-08
1	143380987	145444274	Pro_Percent	0	44	1:144197715	1	144197715	1	2	0.429155	0.0056404	27158	-0.00260621	5.434	1	0.000571066	59890.4	0	59890.4	-6.40505	5e-08	0.589579	T	G	upstream_gene_variant	MODIFIER	5e-08
1	143380987	145444274	Pro_Percent	0	45	1:143717587	1	143717587	1	2	0.482878	0.195672	27158	-0.00247478	5.37349	1	0.000609419	59890.3	0	59890.3	-6.51218	4.49e-08	0.726897	A	C	intergenic_region	MODIFIER	4.49e-08
1	143380987	145444274	Pro_Percent	0	46	1:144197042	1	144197042	1	2	0.429321	0.00819688	27158	0.00260213	5.26842	1	0.000682303	59890.3	0	59890.3	-6.55805	4.29e-08	-0.591134	A	G	upstream_gene_variant	MODIFIER	4.29e-08
1	143380987	145444274	Pro_Percent	0	47	1:144197635	1	144197635	1	2	0.429229	0.00586091	27158	-0.00256956	5.27389	1	0.000678303	59890.3	0	59890.3	-6.56565	4.26e-08	0.589517	T	A	upstream_gene_variant	MODIFIER	4.26e-08
1	143380987	145444274	Pro_Percent	0	48	1:144446532	1	144446532	1	2	0.345607	0.0948862	27158	-0.00270855	5.18103	1	0.000749594	59890.2	0	59890.2	-6.59772	4.12e-08	0.82217	A	G	intergenic_region	MODIFIER	4.12e-08
1	143380987	145444274	Pro_Percent	0	51	1:144198400	1	144198400	1	2	0.429211	0.0060865	27158	-0.00255834	5.21442	1	0.000723124	59890.2	0	59890.2	-6.62432	4.01e-08	0.589566	T	C	upstream_gene_variant	MODIFIER	4.01e-08
1	143380987	145444274	Pro_Percent	0	49	1:144197611	1	144197611	1	2	0.429211	0.0060865	27158	-0.00255834	5.21442	1	0.000723124	59890.2	0	59890.2	-6.62432	4.01e-08	0.589566	A	G	upstream_gene_variant	MODIFIER	4.01e-08
1	143380987	145444274	Pro_Percent	0	50	1:144198371	1	144198371	1	2	0.429211	0.0060865	27158	-0.00255834	5.21442	1	0.000723124	59890.2	0	59890.2	-6.62432	4.01e-08	0.589566	C	T	upstream_gene_variant	MODIFIER	4.01e-08
1	143380987	145444274	Pro_Percent	0	52	1:144207317	1	144207317	1	2	0.474004	0.221346	27158	-0.00252195	5.21733	1	0.00072087	59890.2	0	59890.2	-6.636	3.97e-08	0.674884	G	A	intergenic_region	MODIFIER	3.97e-08
1	143380987	145444274	Pro_Percent	0	53	1:143680167	1	143680167	1	2	0.456956	0.956124	27158	-0.00237231	5.21454	1	0.000723034	59890.1	0	59890.1	-6.69971	3.72e-08	0.670692	G	A	intron_variant	MODIFIER	3.72e-08
1	143380987	145444274	Pro_Percent	0	54	1:143720368	1	143720368	1	2	0.447934	0.393843	27158	-0.00252824	5.13377	1	0.000788743	59890.1	0	59890.1	-6.7097	3.69e-08	0.668096	C	T	intergenic_region	MODIFIER	3.69e-08
1	143380987	145444274	Pro_Percent	0	76	1:143612936	1	143612936	1	2	0.41207	0.0418487	27158	-0.00230218	4.23145	1	0.0020967	59889.2	0	59889.2	-7.61843	1.49e-08	0.58228	G	A	splice_region_variant&intron_variant	LOW	3.51e-08
1	143380987	145444274	Pro_Percent	0	57	1:144196864	1	144196864	1	2	0.429339	0.00881774	27158	0.00254677	5.02064	1	0.000891054	59890	0	59890	-6.80539	3.35e-08	-0.591114	T	C	upstream_gene_variant	MODIFIER	3.35e-08
1	143380987	145444274	Pro_Percent	0	58	1:144459097	1	144459097	1	2	0.419674	0.017051	27158	-0.00261725	4.92586	1	0.000987045	59890	0	59890	-6.86422	3.16e-08	0.785278	C	T	intergenic_region	MODIFIER	3.16e-08
1	143380987	145444274	Pro_Percent	0	59	1:144197132	1	144197132	1	2	0.429247	0.00881316	27158	0.00251909	4.87273	1	0.00104536	59889.9	0	59889.9	-6.95065	2.9e-08	-0.591076	T	C	upstream_gene_variant	MODIFIER	2.9e-08
1	143380987	145444274	Pro_Percent	0	60	1:144197349	1	144197349	1	2	0.429247	0.00881316	27158	0.00251909	4.87273	1	0.00104536	59889.9	0	59889.9	-6.95065	2.9e-08	-0.591076	C	T	upstream_gene_variant	MODIFIER	2.9e-08
1	143380987	145444274	Pro_Percent	0	61	1:144197584	1	144197584	1	2	0.429247	0.00881316	27158	0.00251909	4.87273	1	0.00104536	59889.9	0	59889.9	-6.95065	2.9e-08	-0.591076	TCCC	TCC	upstream_gene_variant	MODIFIER	2.9e-08
1	143380987	145444274	Pro_Percent	0	79	1:143612694	1	143612694	1	2	0.412089	0.043127	27158	-0.00224963	4.01301	1	0.00266164	59889	0	59889	-7.83633	1.19e-08	0.582259	A	G	synonymous_variant	LOW	2.82e-08
1	143380987	145444274	Pro_Percent	0	80	1:143612898	1	143612898	1	2	0.412089	0.043127	27158	-0.00224963	4.01301	1	0.00266164	59889	0	59889	-7.83633	1.19e-08	0.582259	A	G	synonymous_variant	LOW	2.82e-08
1	143380987	145444274	Pro_Percent	0	62	1:144196983	1	144196983	1	2	0.429266	0.00849887	27158	0.00250457	4.81561	1	0.00111194	59889.8	0	59889.8	-7.00821	2.73e-08	-0.591026	T	C	upstream_gene_variant	MODIFIER	2.73e-08
1	143380987	145444274	Pro_Percent	0	64	1:145152765	1	145152765	1	2	0.279181	0.230701	27158	0.00236543	4.84281	1	0.00107972	59889.8	0	59889.8	-7.04072	2.65e-08	-0.610398	C	G	upstream_gene_variant	MODIFIER	2.65e-08
1	143380987	145444274	Pro_Percent	0	63	1:145152729	1	145152729	1	2	0.279181	0.230701	27158	0.00236543	4.84281	1	0.00107972	59889.8	0	59889.8	-7.04072	2.65e-08	-0.610398	A	G	upstream_gene_variant	MODIFIER	2.65e-08
1	143380987	145444274	Pro_Percent	0	65	1:144487373	1	144487373	1	2	0.429597	0.0307322	27158	0.00264158	4.71651	1	0.00123783	59889.8	0	59889.8	-7.04464	2.64e-08	-0.773311	A	G	intergenic_region	MODIFIER	2.64e-08
1	143380987	145444274	Pro_Percent	0	83	1:143694225	1	143694225	1	2	0.423098	0.016723	27158	-0.00224636	3.90999	1	0.0029795	59888.9	0	59888.9	-7.92926	1.09e-08	0.600015	T	C	synonymous_variant	LOW	2.57e-08
1	143380987	145444274	Pro_Percent	0	66	1:144197216	1	144197216	1	2	0.429284	0.0088145	27158	0.00248413	4.74025	1	0.00120641	59889.7	0	59889.7	-7.08462	2.53e-08	-0.591007	G	A	upstream_gene_variant	MODIFIER	2.53e-08
1	143380987	145444274	Pro_Percent	0	67	1:143715354	1	143715354	1	2	0.481663	0.217417	27158	-0.002337	4.78122	1	0.00115409	59889.7	0	59889.7	-7.1086	2.47e-08	0.724852	T	C	intergenic_region	MODIFIER	2.47e-08
1	143380987	145444274	Pro_Percent	0	68	1:143615536	1	143615536	1	2	0.41404	0.00605144	27158	-0.00236152	4.69219	1	0.00127085	59889.7	0	59889.7	-7.17869	2.31e-08	0.581434	C	A	intron_variant	MODIFIER	2.31e-08
1	143380987	145444274	Pro_Percent	0	69	1:144384765	1	144384765	1	2	0.328375	0.36756	27158	0.00245152	4.61739	1	0.00137816	59889.6	0	59889.6	-7.20883	2.24e-08	-0.792291	C	T	intron_variant	MODIFIER	2.24e-08
1	143380987	145444274	Pro_Percent	0	70	1:144215713	1	144215713	1	2	0.297831	0.313324	27158	0.00263913	4.52322	1	0.00152643	59889.6	0	59889.6	-7.21998	2.21e-08	-0.736812	T	C	intergenic_region	MODIFIER	2.21e-08
1	143380987	145444274	Pro_Percent	0	71	1:144278163	1	144278163	1	2	0.342919	0.651947	27158	0.00233823	4.60507	1	0.00139671	59889.6	0	59889.6	-7.26727	2.11e-08	-0.812497	A	T	intron_variant	MODIFIER	2.11e-08
1	143380987	145444274	Pro_Percent	0	72	1:144781852	1	144781852	1	2	0.217321	0.701362	27158	0.00275578	4.41017	1	0.00172593	59889.6	0	59889.6	-7.27841	2.09e-08	-0.596656	G	A	intergenic_region	MODIFIER	2.09e-08
1	143380987	145444274	Pro_Percent	0	73	1:144184697	1	144184697	1	2	0.454028	0.00137109	27158	-0.00233756	4.56668	1	0.00145609	59889.5	0	59889.5	-7.30217	2.04e-08	0.713343	G	C	upstream_gene_variant	MODIFIER	2.04e-08
1	143380987	145444274	Pro_Percent	0	74	1:144554494	1	144554494	1	2	0.341962	0.101387	27158	-0.00228194	4.55116	1	0.00148083	59889.5	0	59889.5	-7.34024	1.96e-08	0.562839	G	A	intron_variant	MODIFIER	1.96e-08
1	143380987	145444274	Pro_Percent	0	115	1:144192859	1	144192859	1	2	0.306871	0.372667	27158	0.00179749	2.12746	1	0.0218847	59887.2	0	59887.2	-9.67582	1.9e-09	-0.737259	C	G	missense_variant	MODERATE	1.9e-08
1	143380987	145444274	Pro_Percent	0	75	1:145129368	1	145129368	1	2	0.291038	0.124396	27158	-0.00217553	4.55669	1	0.00147197	59889.5	0	59889.5	-7.38301	1.88e-08	0.600729	C	T	intron_variant	MODIFIER	1.88e-08
1	143380987	145444274	Pro_Percent	0	121	1:144791034	1	144791034	1	2	0.46027	0.0514174	27158	-0.00182339	1.98001	1	0.02594	59887.1	0	59887.1	-9.78009	1.71e-09	0.549215	A	G	missense_variant	MODERATE	1.72e-08
1	143380987	145444274	Pro_Percent	0	77	1:144781305	1	144781305	1	2	0.255965	0.0657638	27158	0.00239456	4.12282	1	0.00236058	59889.2	0	59889.2	-7.67611	1.4e-08	-0.61372	G	A	intergenic_region	MODIFIER	1.4e-08
1	143380987	145444274	Pro_Percent	0	78	1:145128536	1	145128536	1	2	0.280599	0.0967534	27158	0.00216316	4.08813	1	0.00245173	59889	0	59889	-7.80866	1.23e-08	-0.607494	G	A	intron_variant	MODIFIER	1.23e-08
1	143380987	145444274	Pro_Percent	0	132	1:144192890	1	144192890	1	2	0.433776	0.0301696	27158	0.00157932	1.65939	1	0.0376939	59886.7	0	59886.7	-10.1752	1.15e-09	-0.582937	T	C	missense_variant	MODERATE	1.16e-08
1	143380987	145444274	Pro_Percent	0	131	1:144192325	1	144192325	1	2	0.433776	0.0301696	27158	0.00157932	1.65939	1	0.0376939	59886.7	0	59886.7	-10.1752	1.15e-09	-0.582937	G	A	missense_variant	MODERATE	1.16e-08
1	143380987	145444274	Pro_Percent	0	133	1:144196543	1	144196543	1	2	0.433776	0.0301696	27158	0.00157932	1.65939	1	0.0376939	59886.7	0	59886.7	-10.1752	1.15e-09	-0.582937	T	C	missense_variant	MODERATE	1.16e-08
1	143380987	145444274	Pro_Percent	0	81	1:144479660	1	144479660	1	2	0.331799	0.225869	27158	0.00235208	3.90059	1	0.00301036	59888.9	0	59888.9	-7.89161	1.13e-08	-0.797553	C	T	intergenic_region	MODIFIER	1.13e-08
1	143380987	145444274	Pro_Percent	0	82	1:144470855	1	144470855	1	2	0.323772	0.939249	27158	0.00225287	3.94658	1	0.0028624	59888.9	0	59888.9	-7.8939	1.13e-08	-0.78754	T	C	intergenic_region	MODIFIER	1.13e-08
1	143380987	145444274	Pro_Percent	0	135	1:144192843	1	144192843	1	2	0.433776	0.0301696	27158	0.00156114	1.61413	1	0.0397563	59886.6	0	59886.6	-10.2214	1.1e-09	-0.582712	G	C	missense_variant	MODERATE	1.1e-08
1	143380987	145444274	Pro_Percent	0	84	1:144488392	1	144488392	1	2	0.408535	0.0622427	27158	0.00221935	3.8551	1	0.00316433	59888.8	0	59888.8	-7.98999	1.02e-08	-0.734986	T	A	intergenic_region	MODIFIER	1.02e-08
1	143380987	145444274	Pro_Percent	0	85	1:144197800	1	144197800	1	2	0.427682	0.00365259	27158	-0.00218716	3.86785	1	0.00312038	59888.8	0	59888.8	-7.99331	1.02e-08	0.585946	A	C	upstream_gene_variant	MODIFIER	1.02e-08
1	143380987	145444274	Pro_Percent	0	86	1:144639998	1	144639998	1	2	0.205593	0.675983	27158	0.00273354	3.4735	1	0.0048167	59888.7	0	59888.7	-8.11736	9.02e-09	-0.582567	G	A	intergenic_region	MODIFIER	9.02e-09
1	143380987	145444274	Pro_Percent	0	88	1:143590876	1	143590876	1	2	0.412328	0.0418872	27158	0.00216246	3.68526	1	0.00381357	59888.7	0	59888.7	-8.16591	8.59e-09	-0.581896	A	T	intron_variant	MODIFIER	8.59e-09
1	143380987	145444274	Pro_Percent	0	87	1:143570059	1	143570059	1	2	0.412328	0.0418872	27158	0.00216246	3.68526	1	0.00381357	59888.7	0	59888.7	-8.16591	8.59e-09	-0.581896	C	T	intron_variant	MODIFIER	8.59e-09
1	143380987	145444274	Pro_Percent	0	89	1:144207380	1	144207380	1	2	0.316058	0.209057	27158	0.00219454	3.66685	1	0.00389164	59888.7	0	59888.7	-8.16739	8.58e-09	-0.728101	T	C	intergenic_region	MODIFIER	8.58e-09
1	143380987	145444274	Pro_Percent	0	91	1:144363503	1	144363503	1	2	0.330566	0.446721	27158	0.00219961	3.49847	1	0.00468564	59888.5	0	59888.5	-8.31284	7.42e-09	-0.792404	C	T	upstream_gene_variant	MODIFIER	7.42e-09
1	143380987	145444274	Pro_Percent	0	90	1:144362664	1	144362664	1	2	0.330566	0.446721	27158	0.00219961	3.49847	1	0.00468564	59888.5	0	59888.5	-8.31284	7.42e-09	-0.792404	G	T	upstream_gene_variant	MODIFIER	7.42e-09
1	143380987	145444274	Pro_Percent	0	93	1:145135641	1	145135641	1	2	0.279365	0.1823	27158	-0.0020277	3.47878	1	0.00478871	59888.4	0	59888.4	-8.41144	6.72e-09	0.610979	ATAATCATAAAGTAA	ATAA	upstream_gene_variant	MODIFIER	6.72e-09
1	143380987	145444274	Pro_Percent	0	94	1:143677625	1	143677625	1	2	0.423853	0.0257391	27158	-0.00212766	3.38385	1	0.00531888	59888.4	0	59888.4	-8.44618	6.49e-09	0.601161	A	G	intron_variant	MODIFIER	6.49e-09
1	143380987	145444274	Pro_Percent	0	95	1:144479655	1	144479655	1	2	0.404798	0.0419863	27158	0.00210442	3.28981	1	0.00590322	59888.3	0	59888.3	-8.53895	5.92e-09	-0.75549	T	A	intergenic_region	MODIFIER	5.92e-09
1	143380987	145444274	Pro_Percent	0	96	1:143879807	1	143879807	1	2	0.262133	0.138266	27158	0.00208186	3.2976	1	0.00585236	59888.3	0	59888.3	-8.54296	5.89e-09	-0.628495	T	C	intron_variant	MODIFIER	5.89e-09
1	143380987	145444274	Pro_Percent	0	97	1:144204684	1	144204684	1	2	0.434237	0.0157632	27158	-0.00215819	3.22735	1	0.00632712	59888.3	0	59888.3	-8.56787	5.75e-09	0.590438	C	A	intergenic_region	MODIFIER	5.75e-09
1	143380987	145444274	Pro_Percent	0	98	1:144478218	1	144478218	1	2	0.308675	0.584131	27158	0.00214025	3.17288	1	0.0067221	59888.2	0	59888.2	-8.62332	5.44e-09	-0.761258	C	T	intergenic_region	MODIFIER	5.44e-09
1	143380987	145444274	Pro_Percent	0	99	1:143659136	1	143659136	1	2	0.415513	0.0156343	27158	-0.00202999	3.18211	1	0.00665347	59888.2	0	59888.2	-8.66825	5.2e-09	0.589393	T	C	intron_variant	MODIFIER	5.2e-09
1	143380987	145444274	Pro_Percent	0	100	1:144198500	1	144198500	1	2	0.4342	0.0147251	27158	-0.00211198	3.04623	1	0.00774092	59888.1	0	59888.1	-8.74573	4.81e-09	0.590851	T	C	upstream_gene_variant	MODIFIER	4.81e-09
1	143380987	145444274	Pro_Percent	0	112	1:144795659	1	144795659	1	2	0.458115	0.00186812	27158	-0.00178234	2.21054	1	0.0198951	59887.2	0	59887.2	-9.61677	2.01e-09	0.549634	G	A	synonymous_variant	LOW	4.76e-09
1	143380987	145444274	Pro_Percent	0	101	1:143446554	1	143446554	1	2	0.306079	0.632279	27158	0.00192629	3.03766	1	0.0078153	59888	0	59888	-8.84512	4.36e-09	-0.60044	C	G	intergenic_region	MODIFIER	4.36e-09
1	143380987	145444274	Pro_Percent	0	169	1:143741734	1	143741734	1	2	0.29483	0.594293	27158	0.00114525	0.554411	1	0.146452	59885.6	0	59885.6	-11.2432	3.96e-10	-0.577008	C	T	missense_variant	MODERATE	3.97e-09
1	143380987	145444274	Pro_Percent	0	128	1:144791159	1	144791159	1	2	0.461908	0.0515372	27158	-0.00175397	1.7276	1	0.034795	59886.8	0	59886.8	-10.0176	1.35e-09	0.553219	G	A	synonymous_variant	LOW	3.18e-09
1	143380987	145444274	Pro_Percent	0	102	1:144703012	1	144703012	1	2	0.310553	0.000106245	27158	0.00197329	2.58039	1	0.0130614	59887.6	0	59887.6	-9.20909	3.03e-09	-0.557515	T	C	downstream_gene_variant	MODIFIER	3.03e-09
1	143380987	145444274	Pro_Percent	0	130	1:144196478	1	144196478	1	2	0.433703	0.031113	27158	0.00160467	1.73763	1	0.0343889	59886.7	0	59886.7	-10.0988	1.24e-09	-0.583103	A	C	synonymous_variant	LOW	2.94e-09
1	143380987	145444274	Pro_Percent	0	103	1:144751522	1	144751522	1	2	0.308841	6.68e-05	27158	0.0019706	2.54207	1	0.01364	59887.6	0	59887.6	-9.24251	2.93e-09	-0.555263	C	T	upstream_gene_variant	MODIFIER	2.93e-09
1	143380987	145444274	Pro_Percent	0	104	1:144745480	1	144745480	1	2	0.310774	0.000211959	27158	0.00200396	2.51234	1	0.0141071	59887.6	0	59887.6	-9.25055	2.9e-09	-0.559296	C	T	intergenic_region	MODIFIER	2.9e-09
1	143380987	145444274	Pro_Percent	0	105	1:144779276	1	144779276	1	2	0.307957	0.000166045	27158	0.00193203	2.49285	1	0.0144223	59887.5	0	59887.5	-9.30335	2.75e-09	-0.553858	G	C	intergenic_region	MODIFIER	2.75e-09
1	143380987	145444274	Pro_Percent	0	106	1:144704305	1	144704305	1	2	0.311418	0.000182177	27158	0.00198187	2.46176	1	0.01494	59887.5	0	59887.5	-9.30374	2.75e-09	-0.560228	A	G	downstream_gene_variant	MODIFIER	2.75e-09
1	143380987	145444274	Pro_Percent	0	107	1:144201187	1	144201187	1	2	0.285054	0.287145	27158	0.0020509	2.38975	1	0.0162142	59887.5	0	59887.5	-9.32922	2.68e-09	-0.712457	G	A	upstream_gene_variant	MODIFIER	2.68e-09
1	143380987	145444274	Pro_Percent	0	108	1:143619462	1	143619462	1	2	0.419655	0.0369197	27158	-0.00171503	2.57609	1	0.013125	59887.5	0	59887.5	-9.35296	2.62e-09	0.594479	C	T	upstream_gene_variant	MODIFIER	2.62e-09
1	143380987	145444274	Pro_Percent	0	109	1:144752125	1	144752125	1	2	0.308822	6.29e-05	27158	0.00192163	2.39177	1	0.016177	59887.4	0	59887.4	-9.39265	2.52e-09	-0.555248	T	C	upstream_gene_variant	MODIFIER	2.52e-09
1	143380987	145444274	Pro_Percent	0	110	1:144727210	1	144727210	1	2	0.308804	5.92e-05	27158	0.00191079	2.36085	1	0.0167564	59887.4	0	59887.4	-9.42385	2.44e-09	-0.555232	C	A	intergenic_region	MODIFIER	2.44e-09
1	143380987	145444274	Pro_Percent	0	142	1:144320316	1	144320316	1	2	0.311289	0.557017	27158	0.00153411	1.45756	1	0.0478535	59886.5	0	59886.5	-10.357	9.6e-10	-0.759271	G	A	splice_region_variant&intron_variant	LOW	2.27e-09
1	143380987	145444274	Pro_Percent	0	111	1:144206597	1	144206597	1	2	0.433169	0.0136946	27158	-0.0018445	2.29481	1	0.0180672	59887.3	0	59887.3	-9.51352	2.23e-09	0.591792	C	T	intergenic_region	MODIFIER	2.23e-09
1	143380987	145444274	Pro_Percent	0	113	1:144192682	1	144192682	1	2	0.306852	0.38036	27158	0.00181263	2.16862	1	0.0208746	59887.2	0	59887.2	-9.63404	1.98e-09	-0.737402	G	C	intron_variant	MODIFIER	1.98e-09
1	143380987	145444274	Pro_Percent	0	114	1:143651073	1	143651073	1	2	0.309725	0.0403038	27158	0.00172162	2.19955	1	0.0201472	59887.2	0	59887.2	-9.66038	1.93e-09	-0.715539	C	T	intron_variant	MODIFIER	1.93e-09
1	143380987	145444274	Pro_Percent	0	117	1:144793933	1	144793933	1	2	0.460159	0.0544061	27158	-0.00186123	2.08368	1	0.0230151	59887.2	0	59887.2	-9.67635	1.9e-09	0.549144	ATTCTTCTTG	ATTCTTG	intron_variant	MODIFIER	1.9e-09
1	143380987	145444274	Pro_Percent	0	116	1:144793608	1	144793608	1	2	0.460159	0.0544061	27158	-0.00186123	2.08368	1	0.0230151	59887.2	0	59887.2	-9.67635	1.9e-09	0.549144	CA	C	intron_variant	MODIFIER	1.9e-09
1	143380987	145444274	Pro_Percent	0	118	1:144562226	1	144562226	1	2	0.204249	0.786652	27158	0.00210169	1.89003	1	0.028791	59887.1	0	59887.1	-9.70954	1.84e-09	-0.579745	G	A	intron_variant	MODIFIER	1.84e-09
1	143380987	145444274	Pro_Percent	0	119	1:143882533	1	143882533	1	2	0.363797	0.00825536	27158	0.00148794	2.24302	1	0.0191689	59887.1	0	59887.1	-9.77077	1.73e-09	-0.618258	T	C	intron_variant	MODIFIER	1.73e-09
1	143380987	145444274	Pro_Percent	0	120	1:144790994	1	144790994	1	2	0.46027	0.0514174	27158	-0.00182339	1.98001	1	0.02594	59887.1	0	59887.1	-9.78009	1.71e-09	0.549215	C	G	3_prime_UTR_variant	MODIFIER	1.71e-09
1	143380987	145444274	Pro_Percent	0	122	1:143842485	1	143842485	1	2	0.232583	0.664699	27158	0.00191233	1.86807	1	0.0295354	59887	0	59887	-9.82131	1.64e-09	-0.561528	T	C	intron_variant	MODIFIER	1.64e-09
1	143380987	145444274	Pro_Percent	0	212	1:143877927	1	143877927	1	2	0.349952	0.155497	27158	0.000532089	-0.198843	1	0.437697	59884.7	0	59884.7	-12.1364	1.62e-10	-0.597607	T	C	missense_variant&splice_region_variant	MODERATE	1.63e-09
1	143380987	145444274	Pro_Percent	0	123	1:143615662	1	143615662	1	2	0.309725	0.0403038	27158	0.00165758	2.00133	1	0.0253085	59887	0	59887	-9.85839	1.58e-09	-0.715539	T	C	intron_variant	MODIFIER	1.58e-09
1	143380987	145444274	Pro_Percent	0	124	1:144327612	1	144327612	1	2	0.312413	0.50231	27158	0.00168612	1.87462	1	0.0293114	59886.9	0	59886.9	-9.94203	1.45e-09	-0.761412	TACAACA	TACA	intron_variant	MODIFIER	1.45e-09
1	143380987	145444274	Pro_Percent	0	125	1:144327155	1	144327155	1	2	0.312394	0.502287	27158	0.0016706	1.83415	1	0.0307242	59886.8	0	59886.8	-9.98316	1.4e-09	-0.761394	ACT	AT	intron_variant	MODIFIER	1.4e-09
1	143380987	145444274	Pro_Percent	0	126	1:143880120	1	143880120	1	2	0.228993	0.673757	27158	0.00182451	1.71431	1	0.0353409	59886.8	0	59886.8	-9.98851	1.39e-09	-0.57745	G	A	intron_variant	MODIFIER	1.39e-09
1	143380987	145444274	Pro_Percent	0	127	1:144782403	1	144782403	1	2	0.249282	0.916078	27158	0.00166873	1.80315	1	0.0318545	59886.8	0	59886.8	-10.0086	1.36e-09	-0.596324	G	A	intergenic_region	MODIFIER	1.36e-09
1	143380987	145444274	Pro_Percent	0	129	1:144226307	1	144226307	1	2	0.297205	0.595997	27158	0.00171174	1.69092	1	0.0363236	59886.8	0	59886.8	-10.0704	1.28e-09	-0.734272	G	T	intron_variant	MODIFIER	1.28e-09
1	143380987	145444274	Pro_Percent	0	134	1:144353739	1	144353739	1	2	0.311013	0.492282	27158	0.00159298	1.60107	1	0.0403732	59886.6	0	59886.6	-10.2112	1.11e-09	-0.759463	C	T	intergenic_region	MODIFIER	1.11e-09
1	143380987	145444274	Pro_Percent	0	136	1:143604312	1	143604312	1	2	0.435838	0.0687569	27158	-0.00144198	1.69091	1	0.0363241	59886.6	0	59886.6	-10.2419	1.08e-09	0.592849	A	G	intron_variant	MODIFIER	1.08e-09
1	143380987	145444274	Pro_Percent	0	137	1:144192115	1	144192115	1	2	0.433758	0.0301673	27158	0.00155257	1.58838	1	0.0409819	59886.6	0	59886.6	-10.2466	1.07e-09	-0.582836	C	T	3_prime_UTR_variant	MODIFIER	1.07e-09
1	143380987	145444274	Pro_Percent	0	139	1:144297697	1	144297697	1	2	0.311326	0.557039	27158	0.00156559	1.54018	1	0.0433842	59886.6	0	59886.6	-10.2747	1.04e-09	-0.759243	C	A	downstream_gene_variant	MODIFIER	1.04e-09
1	143380987	145444274	Pro_Percent	0	138	1:144297550	1	144297550	1	2	0.311326	0.557039	27158	0.00156559	1.54018	1	0.0433842	59886.6	0	59886.6	-10.2747	1.04e-09	-0.759243	G	T	downstream_gene_variant	MODIFIER	1.04e-09
1	143380987	145444274	Pro_Percent	0	140	1:144261929	1	144261929	1	2	0.311345	0.557052	27158	0.00155136	1.50546	1	0.0452065	59886.5	0	59886.5	-10.31	1.01e-09	-0.759181	G	T	intron_variant	MODIFIER	1.01e-09
1	143380987	145444274	Pro_Percent	0	141	1:144462139	1	144462139	1	2	0.391671	0.0569535	27158	0.00154351	1.45171	1	0.048188	59886.5	0	59886.5	-10.3553	9.62e-10	-0.724575	C	G	intergenic_region	MODIFIER	9.62e-10
1	143380987	145444274	Pro_Percent	0	143	1:144334397	1	144334397	1	2	0.311289	0.557017	27158	0.00153411	1.45756	1	0.0478535	59886.5	0	59886.5	-10.357	9.6e-10	-0.759271	A	G	upstream_gene_variant	MODIFIER	9.6e-10
1	143380987	145444274	Pro_Percent	0	144	1:144640198	1	144640198	1	2	0.193203	0.899331	27158	0.00189047	1.13869	1	0.0702412	59886.5	0	59886.5	-10.3781	9.4e-10	-0.557741	A	G	intergenic_region	MODIFIER	9.4e-10
1	143380987	145444274	Pro_Percent	0	145	1:144462248	1	144462248	1	2	0.392131	0.0697122	27158	0.00153727	1.40684	1	0.0508359	59886.4	0	59886.4	-10.3926	9.27e-10	-0.725024	T	C	intergenic_region	MODIFIER	9.27e-10
1	143380987	145444274	Pro_Percent	0	146	1:144794884	1	144794884	1	2	0.46305	0.0447179	27158	-0.00164586	1.30688	1	0.0573036	59886.4	0	59886.4	-10.3973	9.22e-10	0.552212	C	T	intron_variant	MODIFIER	9.22e-10
1	143380987	145444274	Pro_Percent	0	175	1:144422112	1	144422112	1	2	0.278905	0.602758	27158	0.00115234	0.358905	1	0.189975	59885.5	0	59885.5	-11.3299	3.63e-10	-0.703793	G	A	synonymous_variant	LOW	8.57e-10
1	143380987	145444274	Pro_Percent	0	177	1:144765409	1	144765409	1	2	0.198339	0.535179	27158	0.00118984	0.235831	1	0.225084	59885.5	0	59885.5	-11.3437	3.58e-10	-0.56689	A	G	synonymous_variant	LOW	8.46e-10
1	143380987	145444274	Pro_Percent	0	147	1:143877425	1	143877425	1	2	0.385264	0.014671	27158	0.00135046	1.39282	1	0.0516939	59886.3	0	59886.3	-10.5324	8.06e-10	-0.660939	A	G	intron_variant	MODIFIER	8.06e-10
1	143380987	145444274	Pro_Percent	0	148	1:144479004	1	144479004	1	2	0.392168	0.0697204	27158	0.00147655	1.25659	1	0.0608828	59886.3	0	59886.3	-10.5421	7.98e-10	-0.724944	G	A	intergenic_region	MODIFIER	7.98e-10
1	143380987	145444274	Pro_Percent	0	149	1:144649729	1	144649729	1	2	0.193884	0.88425	27158	0.00180709	0.924752	1	0.0914021	59886.3	0	59886.3	-10.5672	7.78e-10	-0.559405	G	T	intergenic_region	MODIFIER	7.78e-10
1	143380987	145444274	Pro_Percent	0	185	1:144762322	1	144762322	1	2	0.198376	0.547881	27158	0.00109971	0.126633	1	0.26293	59885.4	0	59885.4	-11.4513	3.22e-10	-0.566926	C	T	synonymous_variant	LOW	7.59e-10
1	143380987	145444274	Pro_Percent	0	150	1:143881669	1	143881669	1	2	0.389314	0.083784	27158	-0.00138418	1.27675	1	0.0594198	59886.2	0	59886.2	-10.5922	7.59e-10	0.692157	G	C	intron_variant	MODIFIER	7.59e-10
1	143380987	145444274	Pro_Percent	0	151	1:144656804	1	144656804	1	2	0.194086	0.88434	27158	0.00171644	0.927852	1	0.0910504	59886.2	0	59886.2	-10.6167	7.41e-10	-0.554842	A	G	3_prime_UTR_variant	MODIFIER	7.41e-10
1	143380987	145444274	Pro_Percent	0	152	1:143474642	1	143474642	1	2	0.289546	0.796331	27158	0.00139609	0.988234	1	0.0844835	59886	0	59886	-10.7836	6.27e-10	-0.574523	G	A	intergenic_region	MODIFIER	6.27e-10
1	143380987	145444274	Pro_Percent	0	153	1:144464433	1	144464433	1	2	0.408646	0.0889095	27158	-0.00131889	1.07196	1	0.0762104	59886	0	59886	-10.7841	6.27e-10	0.75628	A	G	intergenic_region	MODIFIER	6.27e-10
1	143380987	145444274	Pro_Percent	0	154	1:145111755	1	145111755	1	2	0.464909	0.114251	27158	-0.00114018	1.26081	1	0.0605729	59886	0	59886	-10.7976	6.18e-10	0.597404	C	T	intron_variant	MODIFIER	6.18e-10
1	143380987	145444274	Pro_Percent	0	155	1:143709405	1	143709405	1	2	0.389683	0.0135691	27158	-0.00135661	0.986621	1	0.084652	59886	0	59886	-10.8133	6.09e-10	0.553759	T	G	upstream_gene_variant	MODIFIER	6.09e-10
1	143380987	145444274	Pro_Percent	0	156	1:143424997	1	143424997	1	2	0.289767	0.540679	27158	0.00136655	0.967097	1	0.0867219	59886	0	59886	-10.8189	6.05e-10	-0.587942	C	T	intergenic_region	MODIFIER	6.05e-10
1	143380987	145444274	Pro_Percent	0	157	1:144901690	1	144901690	1	2	0.424276	0.659264	27158	0.00126949	0.998239	1	0.0834458	59886	0	59886	-10.872	5.74e-10	-0.601746	C	T	intergenic_region	MODIFIER	5.74e-10
1	143380987	145444274	Pro_Percent	0	158	1:144640146	1	144640146	1	2	0.207821	0.664969	27158	0.0014367	0.787368	1	0.108582	59885.9	0	59885.9	-10.8833	5.67e-10	-0.581238	G	C	intergenic_region	MODIFIER	5.67e-10
1	143380987	145444274	Pro_Percent	0	159	1:144902355	1	144902355	1	2	0.239101	0.887282	27158	-0.00123333	0.972438	1	0.0861503	59885.9	0	59885.9	-10.918	5.48e-10	0.60433	G	C	intergenic_region	MODIFIER	5.48e-10
1	143380987	145444274	Pro_Percent	0	160	1:144909844	1	144909844	1	2	0.226839	0.134557	27158	0.00124176	0.948427	1	0.0887526	59885.9	0	59885.9	-10.927	5.43e-10	-0.57985	C	T	intergenic_region	MODIFIER	5.43e-10
1	143380987	145444274	Pro_Percent	0	161	1:144137984	1	144137984	1	2	0.494827	0.0130624	27158	-0.00123548	0.954637	1	0.0880715	59885.9	0	59885.9	-10.928	5.43e-10	0.619898	A	G	intergenic_region	MODIFIER	5.43e-10
1	143380987	145444274	Pro_Percent	0	162	1:144797574	1	144797574	1	2	0.465259	0.0277245	27158	0.00138413	0.737423	1	0.115681	59885.9	0	59885.9	-10.9507	5.3e-10	-0.55591	T	C	intron_variant	MODIFIER	5.3e-10
1	143380987	145444274	Pro_Percent	0	163	1:144472684	1	144472684	1	2	0.279881	0.447146	27158	0.00135756	0.723954	1	0.117682	59885.9	0	59885.9	-10.9781	5.16e-10	-0.704014	C	T	intergenic_region	MODIFIER	5.16e-10
1	143380987	145444274	Pro_Percent	0	164	1:143840087	1	143840087	1	2	0.231	0.457533	27158	0.00129925	0.763791	1	0.111872	59885.8	0	59885.8	-10.9982	5.06e-10	-0.555952	T	C	intron_variant	MODIFIER	5.06e-10
1	143380987	145444274	Pro_Percent	0	165	1:143878915	1	143878915	1	2	0.352069	0.0950853	27158	0.00116213	0.842188	1	0.101337	59885.8	0	59885.8	-11.0614	4.75e-10	-0.601293	T	G	intron_variant	MODIFIER	4.75e-10
1	143380987	145444274	Pro_Percent	0	166	1:144491882	1	144491882	1	2	0.201543	0.932391	27158	0.00135685	0.497354	1	0.15785	59885.7	0	59885.7	-11.1028	4.56e-10	-0.565808	A	G	upstream_gene_variant	MODIFIER	4.56e-10
1	143380987	145444274	Pro_Percent	0	167	1:144473269	1	144473269	1	2	0.375875	0.252393	27158	0.00118749	0.725599	1	0.117435	59885.7	0	59885.7	-11.111	4.52e-10	-0.694027	C	A	intergenic_region	MODIFIER	4.52e-10
1	143380987	145444274	Pro_Percent	0	168	1:144798411	1	144798411	1	2	0.464964	0.02686	27158	0.00123617	0.482155	1	0.161053	59885.6	0	59885.6	-11.2035	4.12e-10	-0.555471	T	C	intron_variant	MODIFIER	4.12e-10
1	143380987	145444274	Pro_Percent	0	170	1:143742926	1	143742926	1	2	0.29483	0.594293	27158	0.00114525	0.554411	1	0.146452	59885.6	0	59885.6	-11.2432	3.96e-10	-0.577008	ACAGCAGC	ACAGC	intron_variant	MODIFIER	3.96e-10
1	143380987	145444274	Pro_Percent	0	171	1:144388789	1	144388789	1	2	0.276604	0.54923	27158	0.00114618	0.428148	1	0.173053	59885.5	0	59885.5	-11.3048	3.72e-10	-0.700218	C	A	intron_variant	MODIFIER	3.72e-10
1	143380987	145444274	Pro_Percent	0	214	1:143878000	1	143878000	1	2	0.349989	0.163434	27158	0.000505414	-0.228099	1	0.460862	59884.7	0	59884.7	-12.166	1.57e-10	-0.597646	T	C	synonymous_variant	LOW	3.72e-10
1	143380987	145444274	Pro_Percent	0	174	1:144440660	1	144440660	1	2	0.27896	0.602799	27158	0.00115275	0.358217	1	0.190153	59885.5	0	59885.5	-11.3299	3.63e-10	-0.703936	G	A	downstream_gene_variant	MODIFIER	3.63e-10
1	143380987	145444274	Pro_Percent	0	172	1:144416017	1	144416017	1	2	0.27896	0.602799	27158	0.00115275	0.358217	1	0.190153	59885.5	0	59885.5	-11.3299	3.63e-10	-0.703936	G	C	intron_variant	MODIFIER	3.63e-10
1	143380987	145444274	Pro_Percent	0	173	1:144420722	1	144420722	1	2	0.27896	0.602799	27158	0.00115275	0.358217	1	0.190153	59885.5	0	59885.5	-11.3299	3.63e-10	-0.703936	GAAA	GAA	intron_variant	MODIFIER	3.63e-10
1	143380987	145444274	Pro_Percent	0	176	1:144911052	1	144911052	1	2	0.465388	0.0563394	27158	-0.00112701	0.387272	1	0.182821	59885.5	0	59885.5	-11.3401	3.59e-10	0.553889	C	T	intergenic_region	MODIFIER	3.59e-10
1	143380987	145444274	Pro_Percent	0	178	1:143879720	1	143879720	1	2	0.224777	0.979165	27158	0.00110054	0.380254	1	0.184561	59885.5	0	59885.5	-11.3669	3.5e-10	-0.575761	A	G	intron_variant	MODIFIER	3.5e-10
1	143380987	145444274	Pro_Percent	0	179	1:144902192	1	144902192	1	2	0.428677	0.847735	27158	0.00106291	0.367801	1	0.187697	59885.4	0	59885.4	-11.407	3.36e-10	-0.610739	T	C	intergenic_region	MODIFIER	3.36e-10
1	143380987	145444274	Pro_Percent	0	180	1:144457166	1	144457166	1	2	0.278997	0.59236	27158	0.00109534	0.273877	1	0.213467	59885.4	0	59885.4	-11.4136	3.34e-10	-0.704047	G	A	intergenic_region	MODIFIER	3.34e-10
1	143380987	145444274	Pro_Percent	0	181	1:143497940	1	143497940	1	2	0.288755	0.888392	27158	-0.0010107	0.385996	1	0.183136	59885.4	0	59885.4	-11.4495	3.22e-10	0.560995	T	A	intergenic_region	MODIFIER	3.22e-10
1	143380987	145444274	Pro_Percent	0	184	1:144760281	1	144760281	1	2	0.198376	0.547881	27158	0.00109971	0.126633	1	0.26293	59885.4	0	59885.4	-11.4513	3.22e-10	-0.566926	CATG	C	intron_variant	MODIFIER	3.22e-10
1	143380987	145444274	Pro_Percent	0	182	1:144757346	1	144757346	1	2	0.198376	0.547881	27158	0.00109971	0.126633	1	0.26293	59885.4	0	59885.4	-11.4513	3.22e-10	-0.566926	T	C	intron_variant	MODIFIER	3.22e-10
1	143380987	145444274	Pro_Percent	0	186	1:144766277	1	144766277	1	2	0.198376	0.547881	27158	0.00109971	0.126633	1	0.26293	59885.4	0	59885.4	-11.4513	3.22e-10	-0.566926	GG	GCG	intron_variant	MODIFIER	3.22e-10
1	143380987	145444274	Pro_Percent	0	183	1:144759898	1	144759898	1	2	0.198376	0.547881	27158	0.00109971	0.126633	1	0.26293	59885.4	0	59885.4	-11.4513	3.22e-10	-0.566926	CTTTTTTTTT	CTTTTTTTTTTT	intron_variant	MODIFIER	3.22e-10
1	143380987	145444274	Pro_Percent	0	187	1:143907804	1	143907804	1	2	0.318746	0.5159	27158	-0.000996605	0.409208	1	0.177502	59885.4	0	59885.4	-11.4533	3.21e-10	-0.572646	G	A	downstream_gene_variant	MODIFIER	3.21e-10
1	143380987	145444274	Pro_Percent	0	188	1:143475322	1	143475322	1	2	0.450806	0.645849	27158	0.000929417	0.520127	1	0.153184	59885.4	0	59885.4	-11.4697	3.16e-10	-0.644668	G	A	intergenic_region	MODIFIER	3.16e-10
1	143380987	145444274	Pro_Percent	0	189	1:144445436	1	144445436	1	2	0.191417	0.61719	27158	0.00107075	-0.00639698	1	0.320426	59885.3	0	59885.3	-11.4917	3.09e-10	-0.554678	C	T	intergenic_region	MODIFIER	3.09e-10
1	143380987	145444274	Pro_Percent	0	190	1:144916587	1	144916587	1	2	0.466971	0.0490097	27158	-0.00101564	0.202359	1	0.235935	59885.3	0	59885.3	-11.5122	3.03e-10	0.554309	G	A	intergenic_region	MODIFIER	3.03e-10
1	143380987	145444274	Pro_Percent	0	191	1:144766090	1	144766090	1	2	0.19845	0.586734	27158	0.00102928	0.0497136	1	0.294392	59885.3	0	59885.3	-11.5289	2.97e-10	-0.566907	AG	A	intron_variant	MODIFIER	2.97e-10
1	143380987	145444274	Pro_Percent	0	192	1:145105008	1	145105008	1	2	0.392481	0.0801898	27158	-0.000930382	0.295435	1	0.207202	59885.3	0	59885.3	-11.569	2.86e-10	0.576426	C	T	intron_variant	MODIFIER	2.86e-10
1	143380987	145444274	Pro_Percent	0	193	1:144472353	1	144472353	1	2	0.370296	0.672392	27158	0.000912136	0.305727	1	0.204288	59885.2	0	59885.2	-11.5849	2.81e-10	-0.680365	G	A	intergenic_region	MODIFIER	2.81e-10
1	143380987	145444274	Pro_Percent	0	194	1:144480666	1	144480666	1	2	0.356028	0.858217	27158	0.000872723	0.208183	1	0.234002	59885.2	0	59885.2	-11.6621	2.6e-10	-0.652649	C	G	intergenic_region	MODIFIER	2.6e-10
1	143380987	145444274	Pro_Percent	0	195	1:143537377	1	143537377	1	2	0.41172	0.543511	27158	0.000826979	0.261787	1	0.217079	59885.1	0	59885.1	-11.6988	2.51e-10	-0.583999	A	G	upstream_gene_variant	MODIFIER	2.51e-10
1	143380987	145444274	Pro_Percent	0	196	1:143677762	1	143677762	1	2	0.394543	0.883876	27158	-0.000832712	0.198439	1	0.237247	59885.1	0	59885.1	-11.7119	2.48e-10	0.575732	G	T	intron_variant	MODIFIER	2.48e-10
1	143380987	145444274	Pro_Percent	0	197	1:143447818	1	143447818	1	2	0.448174	0.916952	27158	0.000794291	0.266581	1	0.215639	59885.1	0	59885.1	-11.7375	2.41e-10	-0.643506	A	G	intergenic_region	MODIFIER	2.41e-10
1	143380987	145444274	Pro_Percent	0	198	1:143470468	1	143470468	1	2	0.448174	0.916952	27158	0.000794291	0.266581	1	0.215639	59885.1	0	59885.1	-11.7375	2.41e-10	-0.643506	T	A	intergenic_region	MODIFIER	2.41e-10
1	143380987	145444274	Pro_Percent	0	199	1:143731360	1	143731360	1	2	0.497515	0.137104	27158	0.000799355	0.222221	1	0.229422	59885.1	0	59885.1	-11.7457	2.4e-10	-0.557412	G	T	intergenic_region	MODIFIER	2.4e-10
1	143380987	145444274	Pro_Percent	0	200	1:143915263	1	143915263	1	2	0.304625	0.581356	27158	-0.000830264	-0.00646893	1	0.320461	59885.1	0	59885.1	-11.7461	2.39e-10	0.579742	G	A	intergenic_region	MODIFIER	2.39e-10
1	143380987	145444274	Pro_Percent	0	201	1:143471436	1	143471436	1	2	0.278445	0.634314	27158	0.000824491	0.0263406	1	0.30489	59885.1	0	59885.1	-11.7524	2.38e-10	-0.554862	G	A	intergenic_region	MODIFIER	2.38e-10
1	143380987	145444274	Pro_Percent	0	202	1:143930157	1	143930157	1	2	0.304606	0.581335	27158	-0.000803236	-0.037871	1	0.336359	59885.1	0	59885.1	-11.7777	2.32e-10	0.579747	C	T	intergenic_region	MODIFIER	2.32e-10
1	143380987	145444274	Pro_Percent	0	203	1:143447813	1	143447813	1	2	0.285864	0.760627	27158	0.000796839	0.0203517	1	0.307658	59885	0	59885	-11.7868	2.3e-10	-0.564342	T	C	intergenic_region	MODIFIER	2.3e-10
1	143380987	145444274	Pro_Percent	0	204	1:143882016	1	143882016	1	2	0.305509	0.581964	27158	-0.000767992	-0.074405	1	0.356216	59885	0	59885	-11.8179	2.23e-10	0.580208	AAAAACAAAACAAAA	AAAAACAAAA	intron_variant	MODIFIER	2.23e-10
1	143380987	145444274	Pro_Percent	0	205	1:143925553	1	143925553	1	2	0.321268	0.473656	27158	-0.000750656	0.0303745	1	0.303044	59885	0	59885	-11.846	2.17e-10	-0.577477	T	G	intergenic_region	MODIFIER	2.17e-10
1	143380987	145444274	Pro_Percent	0	206	1:143711949	1	143711949	1	2	0.315211	0.0422473	27158	-0.000690697	-0.0158512	1	0.325105	59884.9	0	59884.9	-11.9299	1.99e-10	0.692091	T	C	upstream_gene_variant	MODIFIER	1.99e-10
1	143380987	145444274	Pro_Percent	0	207	1:144838549	1	144838549	1	2	0.465535	0.0475357	27158	-0.000639429	-0.222144	1	0.455993	59884.9	0	59884.9	-11.9357	1.98e-10	0.552643	G	A	intron_variant	MODIFIER	1.98e-10
1	143380987	145444274	Pro_Percent	0	208	1:143536941	1	143536941	1	2	0.398483	0.498292	27158	0.000665124	-0.0308095	1	0.332695	59884.9	0	59884.9	-11.9669	1.92e-10	-0.557811	T	C	upstream_gene_variant	MODIFIER	1.92e-10
1	143380987	145444274	Pro_Percent	0	209	1:143881695	1	143881695	1	2	0.236965	0.279133	27158	0.000629915	-0.17273	1	0.418494	59884.8	0	59884.8	-11.9831	1.89e-10	-0.599822	AATGGAAACCTAT	AAT	intron_variant	MODIFIER	1.89e-10
1	143380987	145444274	Pro_Percent	0	210	1:143878113	1	143878113	1	2	0.349013	0.147386	27158	0.000559279	-0.165728	1	0.41356	59884.7	0	59884.7	-12.1056	1.67e-10	-0.595895	TGGGGG	TGGGG	intron_variant	MODIFIER	1.67e-10
1	143380987	145444274	Pro_Percent	0	211	1:143830562	1	143830562	1	2	0.204268	0.153326	27158	0.000324076	-0.431252	1	0.710783	59884.7	0	59884.7	-12.1261	1.64e-10	-0.551745	G	A	intron_variant	MODIFIER	1.64e-10
1	143380987	145444274	Pro_Percent	0	213	1:143877680	1	143877680	1	2	0.350284	0.16766	27158	0.000527633	-0.204339	1	0.441909	59884.7	0	59884.7	-12.1411	1.61e-10	-0.598101	G	A	intron_variant	MODIFIER	1.61e-10
1	143380987	145444274	Pro_Percent	0	215	1:143815774	1	143815774	1	2	0.336347	0.351832	27158	-0.000505154	-0.22829	1	0.461019	59884.7	0	59884.7	-12.1664	1.57e-10	-0.575897	G	A	intergenic_region	MODIFIER	1.57e-10
1	143380987	145444274	Pro_Percent	0	216	1:143723144	1	143723144	1	2	0.499374	0.0514379	27158	-0.000482831	-0.263515	1	0.491624	59884.7	0	59884.7	-12.1774	1.56e-10	0.636594	G	A	intergenic_region	MODIFIER	1.56e-10
1	143380987	145444274	Pro_Percent	0	217	1:143879456	1	143879456	1	2	0.347632	0.10125	27158	0.000450044	-0.285599	1	0.512578	59884.6	0	59884.6	-12.2208	1.49e-10	-0.598835	GCCC	GCC	intron_variant	MODIFIER	1.49e-10
1	143380987	145444274	Pro_Percent	0	218	1:143915087	1	143915087	1	2	0.27329	0.186362	27158	5.99e-05	-0.497269	1	0.941083	59884.6	0	59884.6	-12.2675	1.42e-10	-0.683458	G	C	intergenic_region	MODIFIER	1.42e-10
1	143380987	145444274	Pro_Percent	0	219	1:144479997	1	144479997	1	2	0.326405	0.928531	27158	-0.000221778	-0.458182	1	0.77243	59884.5	0	59884.5	-12.2838	1.4e-10	-0.588509	A	C	intergenic_region	MODIFIER	1.4e-10
1	143380987	145444274	Pro_Percent	0	220	1:143755580	1	143755580	1	2	0.281924	0.958168	27158	0.000122567	-0.487889	1	0.87632	59884.5	0	59884.5	-12.2869	1.39e-10	-0.54945	A	G	intron_variant	MODIFIER	1.39e-10
1	143380987	145444274	Pro_Percent	0	221	1:143836202	1	143836202	1	2	0.228809	0.993141	27158	0.000224882	-0.455482	1	0.765405	59884.5	0	59884.5	-12.2984	1.38e-10	-0.551766	C	T	intron_variant	MODIFIER	1.38e-10
1	143380987	145444274	Pro_Percent	0	222	1:143943509	1	143943509	1	2	0.271762	0.000545718	27158	-0.000145812	-0.480839	1	0.844798	59884.5	0	59884.5	-12.3355	1.33e-10	-0.680068	A	G	intergenic_region	MODIFIER	1.33e-10
1	143380987	145444274	Pro_Percent	0	223	1:143898447	1	143898447	1	2	0.428364	0.642197	27158	0.000251879	-0.431158	1	0.710594	59884.5	0	59884.5	-12.3787	1.27e-10	-0.597345	T	C	intron_variant	MODIFIER	1.27e-10
1	143380987	145444274	Pro_Percent	0	224	1:143446977	1	143446977	1	2	0.440165	0.125311	27158	0.000302379	-0.389974	1	0.639	59884.4	0	59884.4	-12.3892	1.26e-10	-0.666912	A	G	intergenic_region	MODIFIER	1.26e-10
1	143380987	145444274	Pro_Percent	0	225	1:143889051	1	143889051	1	2	0.419342	0.613823	27158	0.000281092	-0.404781	1	0.662552	59884.4	0	59884.4	-12.4048	1.24e-10	-0.585215	G	A	intron_variant	MODIFIER	1.24e-10
1	64777507	66777507	Stature	0	0	1:65750784	1	65750784	1	2	0.459069	0.0160437	25641	0.123221	15.1853	1	2.13e-08	-31127	0	-31127	-2.11018	0.373649	1	A	G	intron_variant	MODIFIER	0.373639
1	64777507	66777507	Stature	0	1	1:65753338	1	65753338	1	2	0.459069	0.0160437	25641	0.123221	15.1853	1	2.13e-08	-31127	0	-31127	-2.11018	0.373649	1	GAAAAAAAA	GAAAAAAA	intron_variant	MODIFIER	0.373639
1	64777507	66777507	Stature	0	2	1:65777507	1	65777507	1	2	0.461175	0.0178549	25641	0.120443	14.7352	1	3.39e-08	-31127.5	0	-31127.5	-2.56861	0.236248	0.990376	A	G	intron_variant	MODIFIER	0.236242
1	64777507	66777507	Stature	0	3	1:65624310	1	65624310	1	2	0.333216	0.0568801	25641	-0.112669	11.1019	1	1.46e-06	-31131	0	-31131	-6.13242	0.00669312	-0.762658	T	C	upstream_gene_variant	MODIFIER	0.00669295
1	64777507	66777507	Stature	0	4	1:65602780	1	65602780	1	2	0.332046	0.049542	25641	-0.109065	10.3272	1	3.26e-06	-31131.8	0	-31131.8	-6.9051	0.00309069	-0.765171	A	G	intron_variant	MODIFIER	0.00309061
1	64777507	66777507	Stature	0	5	1:65663517	1	65663517	1	2	0.332924	0.0567713	25641	-0.106602	9.87536	1	5.23e-06	-31132.3	0	-31132.3	-7.35849	0.00196405	-0.763146	T	C	intergenic_region	MODIFIER	0.001964
1	64777507	66777507	Stature	0	6	1:65769328	1	65769328	1	2	0.309134	0.185797	25641	-0.119426	9.22888	1	1.03e-05	-31132.8	0	-31132.8	-7.85922	0.00119038	-0.722724	C	G	intron_variant	MODIFIER	0.00119035
1	64777507	66777507	Stature	0	7	1:65738863	1	65738863	1	2	0.308802	0.211032	25641	-0.118829	9.14929	1	1.12e-05	-31132.9	0	-31132.9	-7.93971	0.00109832	-0.723785	A	T	downstream_gene_variant	MODIFIER	0.00109829
1	64777507	66777507	Stature	0	8	1:65632021	1	65632021	1	2	0.291135	0.19063	25641	-0.101214	8.64963	1	1.89e-05	-31133.5	0	-31133.5	-8.57325	0.000582894	-0.692165	G	A	intergenic_region	MODIFIER	0.000582879
1	64777507	66777507	Stature	0	9	1:65698325	1	65698325	1	2	0.332924	0.0567713	25641	0.0959797	7.99724	1	3.75e-05	-31134.2	0	-31134.2	-9.24176	0.000298714	0.762473	C	G	intron_variant	MODIFIER	0.000298706
1	64777507	66777507	Stature	0	11	1:65630422	1	65630422	1	2	0.290219	0.174907	25641	-0.0974998	7.90691	1	4.12e-05	-31134.2	0	-31134.2	-9.31104	0.000278721	-0.694051	A	G	intergenic_region	MODIFIER	0.000278714
1	64777507	66777507	Stature	0	10	1:65597970	1	65597970	1	2	0.290219	0.174907	25641	-0.0974998	7.90691	1	4.12e-05	-31134.2	0	-31134.2	-9.31104	0.000278721	-0.694051	T	C	intron_variant	MODIFIER	0.000278714
1	64777507	66777507	Stature	0	13	1:65888763	1	65888763	1	2	0.236711	0.106133	25641	-0.119386	6.91639	1	0.000117475	-31135	0	-31135	-10.0364	0.000134944	-0.604111	C	A	intergenic_region	MODIFIER	0.00013494
1	64777507	66777507	Stature	0	12	1:65838310	1	65838310	1	2	0.236711	0.106133	25641	-0.119386	6.91639	1	0.000117475	-31135	0	-31135	-10.0364	0.000134944	-0.604111	T	G	intergenic_region	MODIFIER	0.00013494
1	64777507	66777507	Stature	0	14	1:65702852	1	65702852	1	2	0.333723	0.0648048	25641	-0.0909861	7.2042	1	8.66e-05	-31135	0	-31135	-10.0393	0.000134557	-0.760621	C	T	upstream_gene_variant	MODIFIER	0.000134553
1	64777507	66777507	Stature	0	15	1:65736006	1	65736006	1	2	0.356187	0.103714	25641	0.0891156	6.52402	1	0.000178199	-31135.6	0	-31135.6	-10.694	6.99e-05	0.804705	T	G	intergenic_region	MODIFIER	6.99e-05
1	64777507	66777507	Stature	0	17	1:65914681	1	65914681	1	2	0.263211	0.802932	25641	0.111104	6.27587	1	0.000232076	-31135.6	0	-31135.6	-10.7037	6.92e-05	0.549237	G	A	intergenic_region	MODIFIER	6.92e-05
1	64777507	66777507	Stature	0	16	1:65825574	1	65825574	1	2	0.263211	0.802932	25641	0.111104	6.27587	1	0.000232076	-31135.6	0	-31135.6	-10.7037	6.92e-05	0.549237	G	A	intergenic_region	MODIFIER	6.92e-05
1	64777507	66777507	Stature	0	18	1:65752751	1	65752751	1	2	0.263231	0.802946	25641	0.110722	6.22455	1	0.000245125	-31135.7	0	-31135.7	-10.7546	6.58e-05	0.54932	T	C	intron_variant	MODIFIER	6.58e-05
1	64777507	66777507	Stature	0	19	1:66220574	1	66220574	1	2	0.427109	0.00354645	25641	-0.0772556	6.42285	1	0.00019845	-31135.8	0	-31135.8	-10.9307	5.52e-05	-0.870673	T	G	intron_variant	MODIFIER	5.52e-05
1	64777507	66777507	Stature	0	20	1:65936313	1	65936313	1	2	0.263348	0.729317	25641	0.10846	6.04733	1	0.000296138	-31135.9	0	-31135.9	-10.9391	5.47e-05	0.548562	C	G	intergenic_region	MODIFIER	5.47e-05
1	64777507	66777507	Stature	0	21	1:65795558	1	65795558	1	2	0.263328	0.717238	25641	0.108322	6.01011	1	0.000308144	-31135.9	0	-31135.9	-10.9748	5.28e-05	0.548836	A	C	intron_variant	MODIFIER	5.28e-05
1	64777507	66777507	Stature	0	22	1:65866466	1	65866466	1	2	0.263328	0.717238	25641	0.108322	6.01011	1	0.000308144	-31135.9	0	-31135.9	-10.9748	5.28e-05	0.548836	G	A	intergenic_region	MODIFIER	5.28e-05
1	64777507	66777507	Stature	0	28	1:64897631	1	64897631	1	2	0.404645	0.334247	25641	0.0618975	2.94925	1	0.00862677	-31139.2	0	-31139.2	-14.2777	1.94e-06	0.784547	C	G	missense_variant	MODERATE	1.95e-05
1	64777507	66777507	Stature	0	23	1:65989502	1	65989502	1	2	0.307476	0.232065	25641	-0.0748338	4.9701	1	0.000941005	-31137.2	0	-31137.2	-12.2976	1.41e-05	-0.699604	C	T	upstream_gene_variant	MODIFIER	1.41e-05
1	64777507	66777507	Stature	0	24	1:65593055	1	65593055	1	2	0.308802	0.0148619	25641	-0.0728447	4.79232	1	0.00114032	-31137.4	0	-31137.4	-12.4858	1.17e-05	-0.709782	C	T	intron_variant	MODIFIER	1.17e-05
1	64777507	66777507	Stature	0	25	1:65063713	1	65063713	1	2	0.2894	0.11964	25641	0.0585762	4.9899	1	0.000921106	-31137.4	0	-31137.4	-12.5246	1.12e-05	0.591252	A	G	intron_variant	MODIFIER	1.12e-05
1	64777507	66777507	Stature	0	26	1:65808976	1	65808976	1	2	0.2738	0.195139	25641	-0.0813151	4.62301	1	0.00136979	-31137.4	0	-31137.4	-12.5289	1.12e-05	-0.560009	C	T	intergenic_region	MODIFIER	1.12e-05
1	64777507	66777507	Stature	0	45	1:65031883	1	65031883	1	2	0.399321	0.393868	25641	0.0504335	1.78066	1	0.0327017	-31140.4	0	-31140.4	-15.4443	6.05e-07	0.79497	C	T	missense_variant	MODERATE	6.07e-06
1	64777507	66777507	Stature	0	27	1:64858026	1	64858026	1	2	0.383273	0.488004	25641	-0.0711144	4.01615	1	0.00265252	-31138.1	0	-31138.1	-13.2067	5.67e-06	-0.783348	C	T	intron_variant	MODIFIER	5.67e-06
1	64777507	66777507	Stature	0	70	1:64795149	1	64795149	1	2	0.279552	0.614369	25641	-0.038397	0.681238	1	0.124285	-31141.4	0	-31141.4	-16.4875	2.13e-07	-0.59734	A	G	missense_variant	MODERATE	2.14e-06
1	64777507	66777507	Stature	0	29	1:64864266	1	64864266	1	2	0.400199	0.28909	25641	-0.0612529	2.80762	1	0.010111	-31139.3	0	-31139.3	-14.4089	1.7e-06	-0.794848	G	A	3_prime_UTR_variant	MODIFIER	1.7e-06
1	64777507	66777507	Stature	0	44	1:65031784	1	65031784	1	2	0.427577	0.286773	25641	0.0463569	1.93011	1	0.027483	-31140.3	0	-31140.3	-15.4109	6.25e-07	0.84882	GACTGCGCACT	GACT	splice_region_variant&intron_variant	LOW	1.48e-06
1	64777507	66777507	Stature	0	30	1:66220276	1	66220276	1	2	0.472271	0.787657	25641	-0.0536578	2.71852	1	0.0111765	-31139.5	0	-31139.5	-14.6167	1.38e-06	-0.556933	G	T	intron_variant	MODIFIER	1.38e-06
1	64777507	66777507	Stature	0	31	1:66679205	1	66679205	1	2	0.222651	0.0224756	25641	-0.0581231	2.47361	1	0.0147406	-31139.7	0	-31139.7	-14.7421	1.22e-06	-0.549225	A	G	intergenic_region	MODIFIER	1.22e-06
1	64777507	66777507	Stature	0	32	1:64897847	1	64897847	1	2	0.437775	0.9242	25641	0.0531675	2.53543	1	0.0137429	-31139.7	0	-31139.7	-14.7797	1.18e-06	0.711595	C	T	intron_variant	MODIFIER	1.18e-06
1	64777507	66777507	Stature	0	33	1:64865940	1	64865940	1	2	0.399906	0.352232	25641	-0.0567821	2.35688	1	0.0168324	-31139.8	0	-31139.8	-14.8621	1.08e-06	-0.794925	A	G	upstream_gene_variant	MODIFIER	1.08e-06
1	64777507	66777507	Stature	0	88	1:64883196	1	64883196	1	2	0.425393	0.417281	25641	-0.0238748	0.0510663	1	0.293799	-31142.1	0	-31142.1	-17.2116	1.03e-07	-0.744682	T	G	missense_variant	MODERATE	1.04e-06
1	64777507	66777507	Stature	0	34	1:64889654	1	64889654	1	2	0.399828	0.313257	25641	-0.0562257	2.30058	1	0.0179487	-31139.8	0	-31139.8	-14.9183	1.02e-06	-0.79563	G	A	intron_variant	MODIFIER	1.02e-06
1	64777507	66777507	Stature	0	35	1:64973912	1	64973912	1	2	0.442767	0.00930246	25641	-0.0533147	2.27248	1	0.018534	-31139.9	0	-31139.9	-14.9946	9.48e-07	-0.766605	C	T	intron_variant	MODIFIER	9.48e-07
1	64777507	66777507	Stature	0	36	1:65012762	1	65012762	1	2	0.459654	0.00319755	25641	0.0522593	2.26133	1	0.0187717	-31139.9	0	-31139.9	-15.0237	9.21e-07	0.797169	G	A	intron_variant	MODIFIER	9.21e-07
1	64777507	66777507	Stature	0	37	1:64840435	1	64840435	1	2	0.443684	0.0755136	25641	-0.0486985	2.01429	1	0.0249322	-31140.2	0	-31140.2	-15.2944	7.02e-07	-0.767329	C	T	upstream_gene_variant	MODIFIER	7.02e-07
1	64777507	66777507	Stature	0	39	1:65032474	1	65032474	1	2	0.399341	0.408474	25641	0.0513806	1.86802	1	0.029537	-31140.3	0	-31140.3	-15.3571	6.6e-07	0.795012	A	G	upstream_gene_variant	MODIFIER	6.6e-07
1	64777507	66777507	Stature	0	38	1:65032045	1	65032045	1	2	0.399341	0.408474	25641	0.0513806	1.86802	1	0.029537	-31140.3	0	-31140.3	-15.3571	6.6e-07	0.795012	A	G	upstream_gene_variant	MODIFIER	6.6e-07
1	64777507	66777507	Stature	0	40	1:65032670	1	65032670	1	2	0.399341	0.408474	25641	0.0513806	1.86802	1	0.029537	-31140.3	0	-31140.3	-15.3571	6.6e-07	0.795012	G	C	upstream_gene_variant	MODIFIER	6.6e-07
1	64777507	66777507	Stature	0	41	1:64945102	1	64945102	1	2	0.442319	0.0111499	25641	-0.049325	1.89101	1	0.0287582	-31140.3	0	-31140.3	-15.3798	6.45e-07	-0.766321	C	T	upstream_gene_variant	MODIFIER	6.45e-07
1	64777507	66777507	Stature	0	42	1:64840320	1	64840320	1	2	0.441714	0.150688	25641	-0.0475499	1.92805	1	0.0275484	-31140.3	0	-31140.3	-15.3871	6.4e-07	-0.771368	G	A	upstream_gene_variant	MODIFIER	6.4e-07
1	64777507	66777507	Stature	0	43	1:65032918	1	65032918	1	2	0.399302	0.386674	25641	0.0508977	1.82618	1	0.0310108	-31140.3	0	-31140.3	-15.3995	6.32e-07	0.795009	T	C	upstream_gene_variant	MODIFIER	6.32e-07
1	64777507	66777507	Stature	0	46	1:64951430	1	64951430	1	2	0.442299	0.0111498	25641	-0.0483514	1.79794	1	0.0320489	-31140.4	0	-31140.4	-15.473	5.88e-07	-0.766291	CTTTTTTT	CTTTTTTTT	intron_variant	MODIFIER	5.88e-07
1	64777507	66777507	Stature	0	47	1:65021955	1	65021955	1	2	0.399048	0.42328	25641	-0.0490646	1.67049	1	0.0372057	-31140.5	0	-31140.5	-15.5572	5.4e-07	-0.795351	T	C	downstream_gene_variant	MODIFIER	5.4e-07
1	64777507	66777507	Stature	0	48	1:64898007	1	64898007	1	2	0.479739	0.0255431	25641	0.0454878	1.65639	1	0.0378272	-31140.6	0	-31140.6	-15.6438	4.95e-07	0.818548	CATACTA	CA	intron_variant	MODIFIER	4.95e-07
1	64777507	66777507	Stature	0	49	1:64894989	1	64894989	1	2	0.47972	0.0247291	25641	0.0450525	1.61456	1	0.039736	-31140.6	0	-31140.6	-15.6854	4.75e-07	0.818656	G	A	downstream_gene_variant	MODIFIER	4.75e-07
1	64777507	66777507	Stature	0	50	1:65032069	1	65032069	1	2	0.399458	0.372614	25641	0.0472954	1.52985	1	0.0439182	-31140.6	0	-31140.6	-15.7011	4.68e-07	0.794684	T	G	upstream_gene_variant	MODIFIER	4.68e-07
1	64777507	66777507	Stature	0	51	1:66684368	1	66684368	1	2	0.345989	0.0492576	25641	-0.0448912	1.53933	1	0.0434282	-31140.7	0	-31140.7	-15.7461	4.47e-07	-0.620055	T	A	intergenic_region	MODIFIER	4.47e-07
1	64777507	66777507	Stature	0	52	1:65012499	1	65012499	1	2	0.352833	0.221017	25641	0.0444243	1.48911	1	0.0460924	-31140.7	0	-31140.7	-15.7943	4.26e-07	0.586717	T	C	intron_variant	MODIFIER	4.26e-07
1	64777507	66777507	Stature	0	53	1:64904743	1	64904743	1	2	0.458367	0.00293495	25641	0.0446476	1.46929	1	0.0471907	-31140.7	0	-31140.7	-15.8041	4.22e-07	0.797674	A	G	intron_variant	MODIFIER	4.22e-07
1	64777507	66777507	Stature	0	54	1:64838170	1	64838170	1	2	0.277739	0.773382	25641	-0.0483923	1.33147	1	0.0556352	-31140.7	0	-31140.7	-15.8251	4.13e-07	-0.604077	T	C	upstream_gene_variant	MODIFIER	4.13e-07
1	64777507	66777507	Stature	0	55	1:64849647	1	64849647	1	2	0.438731	0.0834826	25641	-0.0416057	1.29257	1	0.0582987	-31140.9	0	-31140.9	-16.0044	3.45e-07	-0.777323	CAGAAGAA	CAGAA	intron_variant	MODIFIER	3.45e-07
1	64777507	66777507	Stature	0	57	1:64847202	1	64847202	1	2	0.43875	0.0857717	25641	-0.0414657	1.27955	1	0.0592198	-31140.9	0	-31140.9	-16.0172	3.41e-07	-0.777371	TCACCACC	TCCACC	intron_variant	MODIFIER	3.41e-07
1	64777507	66777507	Stature	0	56	1:64823061	1	64823061	1	2	0.43875	0.0857717	25641	0.0414657	1.27955	1	0.0592198	-31140.9	0	-31140.9	-16.0172	3.41e-07	0.777371	A	G	intron_variant	MODIFIER	3.41e-07
1	64777507	66777507	Stature	0	58	1:64796251	1	64796251	1	2	0.27965	0.669938	25641	0.0451878	1.12048	1	0.0718183	-31141	0	-31141	-16.0435	3.32e-07	0.597012	T	C	downstream_gene_variant	MODIFIER	3.32e-07
1	64777507	66777507	Stature	0	59	1:65023147	1	65023147	1	2	0.292247	0.957864	25641	0.0445902	1.03972	1	0.0792876	-31141	0	-31141	-16.112	3.1e-07	0.602374	A	G	downstream_gene_variant	MODIFIER	3.1e-07
1	64777507	66777507	Stature	0	60	1:64841600	1	64841600	1	2	0.269237	0.917844	25641	-0.043829	1.02709	1	0.0805292	-31141.1	0	-31141.1	-16.1377	3.02e-07	-0.589052	CG	C	upstream_gene_variant	MODIFIER	3.02e-07
1	64777507	66777507	Stature	0	61	1:65972025	1	65972025	1	2	0.219707	0.137711	25641	-0.0432489	0.899573	1	0.0943145	-31141.2	0	-31141.2	-16.2349	2.74e-07	-0.560477	T	C	intron_variant	MODIFIER	2.74e-07
1	64777507	66777507	Stature	0	62	1:65009623	1	65009623	1	2	0.352365	0.186722	25641	0.0390774	1.04397	1	0.0788745	-31141.2	0	-31141.2	-16.2411	2.73e-07	0.586331	G	C	intron_variant	MODIFIER	2.73e-07
1	64777507	66777507	Stature	0	64	1:65032441	1	65032441	1	2	0.291798	0.981919	25641	0.0420562	0.893401	1	0.0950438	-31141.2	0	-31141.2	-16.2669	2.66e-07	0.601721	G	C	upstream_gene_variant	MODIFIER	2.66e-07
1	64777507	66777507	Stature	0	63	1:65032323	1	65032323	1	2	0.291798	0.981919	25641	0.0420562	0.893401	1	0.0950438	-31141.2	0	-31141.2	-16.2669	2.66e-07	0.601721	G	T	upstream_gene_variant	MODIFIER	2.66e-07
1	64777507	66777507	Stature	0	66	1:64840693	1	64840693	1	2	0.4376	0.0686667	25641	-0.0383934	1.01573	1	0.0816646	-31141.2	0	-31141.2	-16.2777	2.63e-07	-0.775232	CTTT	CTT	upstream_gene_variant	MODIFIER	2.63e-07
1	64777507	66777507	Stature	0	65	1:64836723	1	64836723	1	2	0.4376	0.0686667	25641	-0.0383934	1.01573	1	0.0816646	-31141.2	0	-31141.2	-16.2777	2.63e-07	-0.775232	G	A	upstream_gene_variant	MODIFIER	2.63e-07
1	64777507	66777507	Stature	0	67	1:64799070	1	64799070	1	2	0.444269	0.0657509	25641	-0.037469	0.975794	1	0.0857932	-31141.2	0	-31141.2	-16.3287	2.5e-07	-0.760062	T	C	downstream_gene_variant	MODIFIER	2.5e-07
1	64777507	66777507	Stature	0	68	1:65016812	1	65016812	1	2	0.291837	0.945797	25641	-0.0410142	0.824272	1	0.103645	-31141.3	0	-31141.3	-16.3357	2.48e-07	-0.601891	T	A	upstream_gene_variant	MODIFIER	2.48e-07
1	64777507	66777507	Stature	0	69	1:64883082	1	64883082	1	2	0.292403	0.99398	25641	-0.0404942	0.776849	1	0.110036	-31141.3	0	-31141.3	-16.3776	2.38e-07	-0.60857	G	A	intron_variant	MODIFIER	2.38e-07
1	64777507	66777507	Stature	0	71	1:66442914	1	66442914	1	2	0.490796	0.0928728	25641	0.031219	0.824223	1	0.103651	-31141.5	0	-31141.5	-16.6086	1.89e-07	0.7353	ATTT	ATT	intron_variant	MODIFIER	1.89e-07
1	64777507	66777507	Stature	0	72	1:66407543	1	66407543	1	2	0.46995	0.518573	25641	0.0326926	0.73686	1	0.115764	-31141.5	0	-31141.5	-16.6157	1.87e-07	0.64436	C	T	intron_variant	MODIFIER	1.87e-07
1	64777507	66777507	Stature	0	73	1:64980851	1	64980851	1	2	0.336902	0.446221	25641	0.0345281	0.615223	1	0.135315	-31141.5	0	-31141.5	-16.6309	1.85e-07	0.5607	A	G	downstream_gene_variant	MODIFIER	1.85e-07
1	64777507	66777507	Stature	0	74	1:66197239	1	66197239	1	2	0.339651	0.166	25641	-0.0339432	0.602581	1	0.137549	-31141.6	0	-31141.6	-16.655	1.8e-07	-0.592349	A	G	intergenic_region	MODIFIER	1.8e-07
1	64777507	66777507	Stature	0	75	1:66156676	1	66156676	1	2	0.339359	0.157475	25641	-0.0324557	0.520368	1	0.153135	-31141.7	0	-31141.7	-16.7433	1.65e-07	-0.592167	G	T	intergenic_region	MODIFIER	1.65e-07
1	64777507	66777507	Stature	0	76	1:66179504	1	66179504	1	2	0.339339	0.161602	25641	-0.032411	0.517621	1	0.15369	-31141.7	0	-31141.7	-16.746	1.65e-07	-0.592151	T	C	intergenic_region	MODIFIER	1.65e-07
1	64777507	66777507	Stature	0	77	1:66188527	1	66188527	1	2	0.339729	0.170341	25641	-0.0321832	0.481892	1	0.161109	-31141.7	0	-31141.7	-16.7709	1.6e-07	-0.592476	G	A	intergenic_region	MODIFIER	1.6e-07
1	64777507	66777507	Stature	0	78	1:66383581	1	66383581	1	2	0.379451	0.0570544	25641	-0.0302412	0.566863	1	0.14409	-31141.7	0	-31141.7	-16.7897	1.57e-07	-0.612421	T	C	intron_variant	MODIFIER	1.57e-07
1	64777507	66777507	Stature	0	79	1:66417529	1	66417529	1	2	0.468156	0.486433	25641	0.0299867	0.545701	1	0.14813	-31141.7	0	-31141.7	-16.8093	1.54e-07	0.646931	GTTACTTACT	GTTACT	intron_variant	MODIFIER	1.54e-07
1	64777507	66777507	Stature	0	80	1:66414494	1	66414494	1	2	0.468176	0.494324	25641	0.0298566	0.536137	1	0.149998	-31141.7	0	-31141.7	-16.8186	1.53e-07	0.646988	TCCC	TCC	intron_variant	MODIFIER	1.53e-07
1	64777507	66777507	Stature	0	81	1:66404067	1	66404067	1	2	0.468137	0.478611	25641	0.0296337	0.520268	1	0.153156	-31141.8	0	-31141.8	-16.8343	1.51e-07	0.646874	A	G	intron_variant	MODIFIER	1.51e-07
1	64777507	66777507	Stature	0	82	1:66406895	1	66406895	1	2	0.468039	0.502262	25641	0.0295034	0.515532	1	0.154113	-31141.8	0	-31141.8	-16.8411	1.5e-07	0.646703	CAAA	CA	intron_variant	MODIFIER	1.5e-07
1	64777507	66777507	Stature	0	83	1:64938706	1	64938706	1	2	0.466811	0.00414949	25641	-0.0306172	0.327066	1	0.198398	-31141.8	0	-31141.8	-16.8899	1.42e-07	-0.848253	GAGGCTTTAACCAGGC	GAGGC	downstream_gene_variant	MODIFIER	1.42e-07
1	64777507	66777507	Stature	0	84	1:64935113	1	64935113	1	2	0.427499	0.047272	25641	0.0291282	0.322359	1	0.199679	-31141.9	0	-31141.9	-16.9416	1.35e-07	0.737171	A	C	intron_variant	MODIFIER	1.35e-07
1	64777507	66777507	Stature	0	85	1:65087287	1	65087287	1	2	0.300086	0.000391281	25641	0.0284765	0.375006	1	0.185875	-31141.9	0	-31141.9	-16.9426	1.35e-07	0.614463	C	T	intron_variant	MODIFIER	1.35e-07
1	64777507	66777507	Stature	0	86	1:64875785	1	64875785	1	2	0.37167	0.94138	25641	-0.0283071	0.324262	1	0.19916	-31141.9	0	-31141.9	-16.9694	1.32e-07	0.554816	G	A	intron_variant	MODIFIER	1.32e-07
1	64777507	66777507	Stature	0	87	1:66204014	1	66204014	1	2	0.347315	0.18837	25641	-0.0270213	0.274262	1	0.213353	-31142	0	-31142	-17.0346	1.23e-07	-0.571876	A	G	intergenic_region	MODIFIER	1.23e-07
1	64777507	66777507	Stature	0	89	1:64911053	1	64911053	1	2	0.499376	0.000285214	25641	-0.023541	0.0827423	1	0.280331	-31142.1	0	-31142.1	-17.2219	1.02e-07	-0.783897	T	C	intron_variant	MODIFIER	1.02e-07
1	64777507	66777507	Stature	0	90	1:66160719	1	66160719	1	2	0.347022	0.170356	25641	-0.0187978	-0.0869443	1	0.363399	-31142.4	0	-31142.4	-17.4445	8.18e-08	-0.576386	A	G	intergenic_region	MODIFIER	8.18e-08
1	64777507	66777507	Stature	0	91	1:64909978	1	64909978	1	2	0.498927	0.000271708	25641	0.0159487	-0.232728	1	0.464703	-31142.5	0	-31142.5	-17.537	7.46e-08	0.783621	CTGTGTGT	CTGTGT	intron_variant	MODIFIER	7.46e-08
1	64777507	66777507	Stature	0	92	1:64908037	1	64908037	1	2	0.49881	0.000329513	25641	-0.0156661	-0.240758	1	0.471489	-31142.5	0	-31142.5	-17.5477	7.38e-08	-0.783378	C	T	intron_variant	MODIFIER	7.38e-08
1	64777507	66777507	Stature	0	93	1:64857306	1	64857306	1	2	0.494988	0.0226303	25641	-0.0148275	-0.275288	1	0.502609	-31142.5	0	-31142.5	-17.5658	7.25e-08	-0.772691	A	G	intron_variant	MODIFIER	7.25e-08
1	64777507	66777507	Stature	0	94	1:64886215	1	64886215	1	2	0.499649	0.0636365	25641	-0.0139308	-0.302471	1	0.529652	-31142.5	0	-31142.5	-17.5909	7.07e-08	-0.783783	C	T	intron_variant	MODIFIER	7.07e-08
1	64777507	66777507	Stature	0	95	1:66451367	1	66451367	1	2	0.40209	0.0326409	25641	-0.015341	-0.185159	1	0.427472	-31142.5	0	-31142.5	-17.6102	6.93e-08	-0.548491	T	C	intron_variant	MODIFIER	6.93e-08
1	64777507	66777507	Stature	0	96	1:65003045	1	65003045	1	2	0.42902	0.368851	25641	0.0103704	-0.397045	1	0.649992	-31142.6	0	-31142.6	-17.6548	6.63e-08	0.618352	A	G	intron_variant	MODIFIER	6.63e-08
1	64777507	66777507	Stature	0	97	1:64875151	1	64875151	1	2	0.312234	0.787941	25641	-0.0100525	-0.403752	1	0.660848	-31142.6	0	-31142.6	-17.659	6.6e-08	0.56124	C	G	intron_variant	MODIFIER	6.6e-08
1	64777507	66777507	Stature	0	98	1:64827126	1	64827126	1	2	0.453063	0.0515574	25641	0.0126949	-0.315178	1	0.543199	-31142.6	0	-31142.6	-17.6632	6.57e-08	0.748476	C	T	intron_variant	MODIFIER	6.57e-08
1	64777507	66777507	Stature	0	99	1:64998766	1	64998766	1	2	0.42863	0.335759	25641	0.00560369	-0.46995	1	0.806338	-31142.6	0	-31142.6	-17.7275	6.17e-08	0.618331	G	C	downstream_gene_variant	MODIFIER	6.16e-08
1	64777507	66777507	Stature	0	100	1:65021690	1	65021690	1	2	0.366171	0.834818	25641	-0.0136816	-0.147424	1	0.401058	-31142.7	0	-31142.7	-17.7436	6.07e-08	-0.736613	G	A	downstream_gene_variant	MODIFIER	6.07e-08
1	64777507	66777507	Stature	0	101	1:64869378	1	64869378	1	2	0.499668	0.0859192	25641	0.0050055	-0.474158	1	0.820157	-31142.7	0	-31142.7	-17.7692	5.91e-08	0.783136	G	A	upstream_gene_variant	MODIFIER	5.91e-08
1	64777507	66777507	Stature	0	102	1:65021669	1	65021669	1	2	0.266858	0.904725	25641	-0.0115539	-0.297413	1	0.524429	-31142.7	0	-31142.7	-17.7855	5.82e-08	-0.562016	T	C	downstream_gene_variant	MODIFIER	5.82e-08
1	64777507	66777507	Stature	0	103	1:64885023	1	64885023	1	2	0.394427	0.551985	25641	0.00351518	-0.487084	1	0.872311	-31142.7	0	-31142.7	-17.7888	5.8e-08	-0.566836	C	T	intron_variant	MODIFIER	5.8e-08
1	64777507	66777507	Stature	0	104	1:64970455	1	64970455	1	2	0.487637	0.905496	25641	-0.0045704	-0.455512	1	0.765483	-31143	0	-31143	-18.1131	4.19e-08	-0.669146	A	G	intron_variant	MODIFIER	4.19e-08
1	68137534	70742415	Cow_Conc_Rate	0	8	1:69673871	1	69673871	1	2	0.105152	0.0709941	20380	-0.591034	12.5479	1	3.25e-07	-50959.2	0	-50959.2	-5.64045	0.0427486	0.997093	C	T	missense_variant	MODERATE	0.302411
1	68137534	70742415	Cow_Conc_Rate	0	0	1:69742415	1	69742415	1	2	0.104907	0.0704098	20380	-0.609171	13.5613	1	1.14e-07	-50958.2	0	-50958.2	-4.63416	0.116937	1	C	T	intron_variant	MODIFIER	0.0824627
1	68137534	70742415	Cow_Conc_Rate	0	1	1:70052473	1	70052473	1	2	0.106551	0.053388	20380	-0.577674	13.5809	1	1.12e-07	-50958.2	0	-50958.2	-4.66831	0.11301	0.983615	C	A	intron_variant	MODIFIER	0.0796935
1	68137534	70742415	Cow_Conc_Rate	0	2	1:70091780	1	70091780	1	2	0.106551	0.053388	20380	-0.577674	13.5809	1	1.12e-07	-50958.2	0	-50958.2	-4.66831	0.11301	0.983615	C	T	intron_variant	MODIFIER	0.0796935
1	68137534	70742415	Cow_Conc_Rate	0	3	1:69363105	1	69363105	1	2	0.105299	0.0356611	20380	-0.612706	13.3916	1	1.36e-07	-50958.3	0	-50958.3	-4.79197	0.0998648	0.992597	C	T	intron_variant	MODIFIER	0.0704236
1	68137534	70742415	Cow_Conc_Rate	0	4	1:69874886	1	69874886	1	2	0.104809	0.0645941	20380	-0.607101	13.382	1	1.37e-07	-50958.3	0	-50958.3	-4.81048	0.0980334	0.997352	T	C	intron_variant	MODIFIER	0.0691321
1	68137534	70742415	Cow_Conc_Rate	0	9	1:69842053	1	69842053	1	2	0.105128	0.0505898	20380	-0.575422	12.3208	1	4.11e-07	-50959.4	0	-50959.4	-5.88555	0.0334562	0.996165	G	T	synonymous_variant	LOW	0.0557248
1	68137534	70742415	Cow_Conc_Rate	0	5	1:69791741	1	69791741	1	2	0.108023	0.0365766	20380	-0.563451	13.089	1	1.86e-07	-50958.7	0	-50958.7	-5.16747	0.0686022	0.981738	AAAGAAG	AAAG	intergenic_region	MODIFIER	0.0483775
1	68137534	70742415	Cow_Conc_Rate	0	7	1:69392739	1	69392739	1	2	0.105471	0.0327542	20380	-0.598976	12.8841	1	2.29e-07	-50958.8	0	-50958.8	-5.30356	0.0598733	0.991679	T	C	upstream_gene_variant	MODIFIER	0.042222
1	68137534	70742415	Cow_Conc_Rate	0	6	1:69391394	1	69391394	1	2	0.105471	0.0327542	20380	-0.598976	12.8841	1	2.29e-07	-50958.8	0	-50958.8	-5.30356	0.0598733	0.991679	C	T	upstream_gene_variant	MODIFIER	0.042222
1	68137534	70742415	Cow_Conc_Rate	0	12	1:69660766	1	69660766	1	2	0.105275	0.065646	20380	0.581624	12.1921	1	4.7e-07	-50959.5	0	-50959.5	-5.99841	0.0298856	-0.996435	T	C	intron_variant	MODIFIER	0.021075
1	68137534	70742415	Cow_Conc_Rate	0	10	1:69623938	1	69623938	1	2	0.105275	0.065646	20380	0.581624	12.1921	1	4.7e-07	-50959.5	0	-50959.5	-5.99841	0.0298856	-0.996435	T	C	intron_variant	MODIFIER	0.021075
1	68137534	70742415	Cow_Conc_Rate	0	16	1:69832336	1	69832336	1	2	0.106526	0.0448662	20380	-0.518883	10.6606	1	2.31e-06	-50961.1	0	-50961.1	-7.57983	0.00614697	0.988736	G	A	synonymous_variant	LOW	0.0102384
1	68137534	70742415	Cow_Conc_Rate	0	14	1:69817792	1	69817792	1	2	0.106526	0.0375675	20380	-0.533582	11.1777	1	1.35e-06	-50960.6	0	-50960.6	-7.05744	0.0103642	0.989521	AG	A	intron_variant	MODIFIER	0.00730872
1	68137534	70742415	Cow_Conc_Rate	0	13	1:69802164	1	69802164	1	2	0.106526	0.0375675	20380	-0.533582	11.1777	1	1.35e-06	-50960.6	0	-50960.6	-7.05744	0.0103642	0.989521	G	A	3_prime_UTR_variant	MODIFIER	0.00730872
1	68137534	70742415	Cow_Conc_Rate	0	15	1:69471098	1	69471098	1	2	0.113126	0.190513	20380	-0.500673	11.2355	1	1.27e-06	-50960.6	0	-50960.6	-7.06581	0.0102777	0.95186	GAAA	GAAAA	intron_variant	MODIFIER	0.00724773
1	68137534	70742415	Cow_Conc_Rate	0	40	1:69394383	1	69394383	1	2	0.115824	0.238052	20380	0.427038	8.76857	1	1.67e-05	-50963.1	0	-50963.1	-9.57385	0.000836892	-0.939688	A	G	missense_variant	MODERATE	0.00592032
1	68137534	70742415	Cow_Conc_Rate	0	17	1:69302885	1	69302885	1	2	0.105692	0.0330753	20380	-0.542505	10.5559	1	2.57e-06	-50961.2	0	-50961.2	-7.63533	0.00581512	0.989711	A	G	intron_variant	MODIFIER	0.00410076
1	68137534	70742415	Cow_Conc_Rate	0	18	1:69553351	1	69553351	1	2	0.11315	0.242317	20380	-0.488365	10.514	1	2.69e-06	-50961.3	0	-50961.3	-7.78042	0.00502975	0.951784	A	G	intron_variant	MODIFIER	0.00354693
1	68137534	70742415	Cow_Conc_Rate	0	19	1:69496293	1	69496293	1	2	0.113199	0.21555	20380	-0.485029	10.3683	1	3.13e-06	-50961.4	0	-50961.4	-7.92636	0.00434677	0.951527	G	C	intron_variant	MODIFIER	0.0030653
1	68137534	70742415	Cow_Conc_Rate	0	20	1:70150404	1	70150404	1	2	0.143032	0.830331	20380	-0.376928	10.2576	1	3.51e-06	-50961.8	0	-50961.8	-8.28413	0.00303939	0.82706	G	A	intron_variant	MODIFIER	0.00214335
1	68137534	70742415	Cow_Conc_Rate	0	23	1:69525885	1	69525885	1	2	0.113371	0.191336	20380	-0.475476	9.99855	1	4.6e-06	-50961.8	0	-50961.8	-8.2987	0.00299545	0.950703	CTTGTTGTTG	CTTGTTG	intron_variant	MODIFIER	0.00211236
1	68137534	70742415	Cow_Conc_Rate	0	22	1:69522485	1	69522485	1	2	0.113371	0.191336	20380	-0.475476	9.99855	1	4.6e-06	-50961.8	0	-50961.8	-8.2987	0.00299545	0.950703	C	G	intron_variant	MODIFIER	0.00211236
1	68137534	70742415	Cow_Conc_Rate	0	21	1:69427569	1	69427569	1	2	0.113371	0.191336	20380	-0.475476	9.99855	1	4.6e-06	-50961.8	0	-50961.8	-8.2987	0.00299545	0.950703	CTGTG	CTG	intron_variant	MODIFIER	0.00211236
1	68137534	70742415	Cow_Conc_Rate	0	25	1:70228588	1	70228588	1	2	0.143008	0.852666	20380	-0.376167	10.214	1	3.67e-06	-50961.9	0	-50961.9	-8.32768	0.00290987	0.827143	G	A	intron_variant	MODIFIER	0.00205201
1	68137534	70742415	Cow_Conc_Rate	0	24	1:70183118	1	70183118	1	2	0.143008	0.852666	20380	-0.376167	10.214	1	3.67e-06	-50961.9	0	-50961.9	-8.32768	0.00290987	0.827143	G	C	intron_variant	MODIFIER	0.00205201
1	68137534	70742415	Cow_Conc_Rate	0	26	1:70156888	1	70156888	1	2	0.14318	0.852812	20380	-0.374539	10.1344	1	3.99e-06	-50961.9	0	-50961.9	-8.40785	0.00268569	0.826622	T	C	intron_variant	MODIFIER	0.00189392
1	68137534	70742415	Cow_Conc_Rate	0	27	1:69420833	1	69420833	1	2	0.11342	0.191565	20380	-0.472795	9.87449	1	5.24e-06	-50961.9	0	-50961.9	-8.42247	0.00264671	0.950724	C	T	intron_variant	MODIFIER	0.00186643
1	68137534	70742415	Cow_Conc_Rate	0	28	1:69731051	1	69731051	1	2	0.119014	0.0468298	20380	0.460163	9.89583	1	5.12e-06	-50962	0	-50962	-8.42924	0.00262885	-0.931477	C	T	upstream_gene_variant	MODIFIER	0.00185384
1	68137534	70742415	Cow_Conc_Rate	0	29	1:70115313	1	70115313	1	2	0.124706	0.0749308	20380	-0.413362	9.87365	1	5.24e-06	-50962.1	0	-50962.1	-8.5576	0.00231217	0.899875	G	T	intergenic_region	MODIFIER	0.00163052
1	68137534	70742415	Cow_Conc_Rate	0	30	1:69685973	1	69685973	1	2	0.118989	0.0468032	20380	0.456841	9.74645	1	5.99e-06	-50962.1	0	-50962.1	-8.57863	0.00226406	-0.931337	A	T	intron_variant	MODIFIER	0.00159659
1	68137534	70742415	Cow_Conc_Rate	0	31	1:69616428	1	69616428	1	2	0.122743	0.222574	20380	0.427409	9.45407	1	8.13e-06	-50962.4	0	-50962.4	-8.92314	0.00160424	-0.913568	T	C	intron_variant	MODIFIER	0.00113129
1	68137534	70742415	Cow_Conc_Rate	0	32	1:69280066	1	69280066	1	2	0.106649	0.0412888	20380	-0.508049	9.22465	1	1.03e-05	-50962.5	0	-50962.5	-8.96807	0.00153377	0.984672	A	G	upstream_gene_variant	MODIFIER	0.0010816
1	68137534	70742415	Cow_Conc_Rate	0	33	1:68463591	1	68463591	1	2	0.105716	0.0474362	20380	-0.510505	9.15806	1	1.11e-05	-50962.5	0	-50962.5	-9.02641	0.00144684	0.969267	C	G	downstream_gene_variant	MODIFIER	0.0010203
1	68137534	70742415	Cow_Conc_Rate	0	34	1:69552348	1	69552348	1	2	0.111752	0.223501	20380	-0.451363	8.99447	1	1.31e-05	-50962.8	0	-50962.8	-9.30458	0.0010955	0.957911	T	G	intron_variant	MODIFIER	0.000772535
1	68137534	70742415	Cow_Conc_Rate	0	35	1:69722850	1	69722850	1	2	0.119333	0.0437376	20380	0.441508	8.97066	1	1.35e-05	-50962.9	0	-50962.9	-9.34921	0.00104768	-0.929322	T	G	intron_variant	MODIFIER	0.000738813
1	68137534	70742415	Cow_Conc_Rate	0	36	1:69383342	1	69383342	1	2	0.1158	0.237995	20380	0.429213	8.84683	1	1.53e-05	-50963	0	-50963	-9.49471	0.000905818	-0.939802	T	A	intron_variant	MODIFIER	0.000638773
1	68137534	70742415	Cow_Conc_Rate	0	37	1:68404625	1	68404625	1	2	0.105373	0.0605801	20380	-0.501302	8.6596	1	1.87e-05	-50963	0	-50963	-9.51657	0.000886228	0.971076	C	T	intron_variant	MODIFIER	0.000624959
1	68137534	70742415	Cow_Conc_Rate	0	38	1:69265690	1	69265690	1	2	0.106624	0.0412403	20380	-0.491733	8.62071	1	1.95e-05	-50963.1	0	-50963.1	-9.57261	0.000837931	0.984538	ACCC	ACCCC	intron_variant	MODIFIER	0.0005909
1	68137534	70742415	Cow_Conc_Rate	0	39	1:68543710	1	68543710	1	2	0.105839	0.043658	20380	-0.494523	8.6136	1	1.96e-05	-50963.1	0	-50963.1	-9.57367	0.000837046	0.968623	G	C	intron_variant	MODIFIER	0.000590276
1	68137534	70742415	Cow_Conc_Rate	0	41	1:68507503	1	68507503	1	2	0.105741	0.0397892	20380	-0.478827	8.55223	1	2.09e-05	-50963.2	0	-50963.2	-9.66392	0.00076481	0.967546	G	A	intron_variant	MODIFIER	0.000539336
1	68137534	70742415	Cow_Conc_Rate	0	42	1:69234847	1	69234847	1	2	0.107164	0.0645105	20380	-0.4761	8.4552	1	2.32e-05	-50963.3	0	-50963.3	-9.76128	0.00069386	0.980172	C	T	intergenic_region	MODIFIER	0.000489303
1	68137534	70742415	Cow_Conc_Rate	0	44	1:69158339	1	69158339	1	2	0.107188	0.0645396	20380	-0.475664	8.43565	1	2.36e-05	-50963.3	0	-50963.3	-9.78064	0.000680551	0.980306	C	T	intergenic_region	MODIFIER	0.000479917
1	68137534	70742415	Cow_Conc_Rate	0	43	1:69124968	1	69124968	1	2	0.107188	0.0645396	20380	-0.475664	8.43565	1	2.36e-05	-50963.3	0	-50963.3	-9.78064	0.000680551	0.980306	T	C	intergenic_region	MODIFIER	0.000479917
1	68137534	70742415	Cow_Conc_Rate	0	45	1:69188525	1	69188525	1	2	0.107188	0.0645396	20380	-0.475664	8.43565	1	2.36e-05	-50963.3	0	-50963.3	-9.78064	0.000680551	0.980306	C	A	intergenic_region	MODIFIER	0.000479917
1	68137534	70742415	Cow_Conc_Rate	0	46	1:68551315	1	68551315	1	2	0.105937	0.0400948	20380	-0.484065	8.29148	1	2.75e-05	-50963.4	0	-50963.4	-9.89918	0.000604481	0.968108	CTCAGATCAGATCAGATCAG	CTCAGATCAGATCAGATCAGATCAG	upstream_gene_variant	MODIFIER	0.000426274
1	68137534	70742415	Cow_Conc_Rate	0	47	1:69792451	1	69792451	1	2	0.120682	0.03061	20380	-0.412899	8.45599	1	2.31e-05	-50963.4	0	-50963.4	-9.90295	0.000602204	0.922196	C	G	intergenic_region	MODIFIER	0.000424668
1	68137534	70742415	Cow_Conc_Rate	0	48	1:69096377	1	69096377	1	2	0.10525	0.0465758	20380	-0.488444	8.19351	1	3.05e-05	-50963.5	0	-50963.5	-9.98254	0.00055613	0.976204	G	A	intergenic_region	MODIFIER	0.000392177
1	68137534	70742415	Cow_Conc_Rate	0	58	1:68623207	1	68623207	1	2	0.106354	0.0681393	20380	-0.441904	7.22663	1	8.46e-05	-50964.5	0	-50964.5	-10.9906	0.000202942	0.965452	G	A	synonymous_variant	LOW	0.000338021
1	68137534	70742415	Cow_Conc_Rate	0	49	1:69463017	1	69463017	1	2	0.12159	0.000370156	20380	-0.388958	8.22717	1	2.94e-05	-50963.7	0	-50963.7	-10.1786	0.000457136	0.912424	T	G	intron_variant	MODIFIER	0.000322367
1	68137534	70742415	Cow_Conc_Rate	0	50	1:68724695	1	68724695	1	2	0.106551	0.0631446	20380	-0.453882	7.68054	1	5.23e-05	-50964.1	0	-50964.1	-10.5385	0.000318952	0.965746	TCCCCCCC	TCCCCCCCC	intergenic_region	MODIFIER	0.000224922
1	68137534	70742415	Cow_Conc_Rate	0	51	1:69574228	1	69574228	1	2	0.1316	0.145462	20380	0.382454	7.81897	1	4.52e-05	-50964.1	0	-50964.1	-10.5797	0.000306083	-0.875581	A	G	intron_variant	MODIFIER	0.000215847
1	68137534	70742415	Cow_Conc_Rate	0	52	1:70120947	1	70120947	1	2	0.177355	0.153219	20380	-0.298379	8.08122	1	3.43e-05	-50964.1	0	-50964.1	-10.5812	0.000305623	0.728351	G	A	intergenic_region	MODIFIER	0.000215522
1	68137534	70742415	Cow_Conc_Rate	0	53	1:70117597	1	70117597	1	2	0.151006	0.176312	20380	-0.325914	7.86223	1	4.32e-05	-50964.2	0	-50964.2	-10.699	0.000271659	0.802824	C	T	intergenic_region	MODIFIER	0.000191571
1	68137534	70742415	Cow_Conc_Rate	0	54	1:70133434	1	70133434	1	2	0.152134	0.634706	20380	-0.310796	7.73959	1	4.92e-05	-50964.4	0	-50964.4	-10.8618	0.000230856	0.798312	A	C	intron_variant	MODIFIER	0.000162797
1	68137534	70742415	Cow_Conc_Rate	0	55	1:68860964	1	68860964	1	2	0.107826	0.0514264	20380	-0.440277	7.36083	1	7.34e-05	-50964.4	0	-50964.4	-10.8687	0.000229252	0.960527	G	A	intergenic_region	MODIFIER	0.000161666
1	68137534	70742415	Cow_Conc_Rate	0	56	1:68511602	1	68511602	1	2	0.108587	0.107335	20380	-0.427175	7.28634	1	7.94e-05	-50964.5	0	-50964.5	-10.9687	0.000207447	0.953126	AGAGCCTCTTGATGAAGGTGAGAGAGGAG	AGAG	intron_variant	MODIFIER	0.000146289
1	68137534	70742415	Cow_Conc_Rate	0	57	1:68587638	1	68587638	1	2	0.106501	0.086976	20380	-0.441541	7.24667	1	8.28e-05	-50964.5	0	-50964.5	-10.9727	0.000206613	0.964446	T	C	intron_variant	MODIFIER	0.000145701
1	68137534	70742415	Cow_Conc_Rate	0	59	1:70130697	1	70130697	1	2	0.177429	0.190946	20380	-0.288254	7.64758	1	5.42e-05	-50964.5	0	-50964.5	-11.0234	0.000196391	0.728217	GTTTT	GTTT	intron_variant	MODIFIER	0.000138493
1	68137534	70742415	Cow_Conc_Rate	0	60	1:69613431	1	69613431	1	2	0.137488	0.870979	20380	0.330572	7.49069	1	6.4e-05	-50964.6	0	-50964.6	-11.0336	0.000194398	-0.855839	G	A	intron_variant	MODIFIER	0.000137087
1	68137534	70742415	Cow_Conc_Rate	0	61	1:70134787	1	70134787	1	2	0.161286	0.38579	20380	-0.306552	7.5002	1	6.33e-05	-50964.6	0	-50964.6	-11.1002	0.000181889	0.770199	C	A	intron_variant	MODIFIER	0.000128266
1	68137534	70742415	Cow_Conc_Rate	0	62	1:68652593	1	68652593	1	2	0.106428	0.0937649	20380	-0.437483	7.09117	1	9.76e-05	-50964.7	0	-50964.7	-11.1273	0.000177017	0.964828	CTTTTT	CTTTT	intron_variant	MODIFIER	0.000124831
1	68137534	70742415	Cow_Conc_Rate	0	63	1:68932517	1	68932517	1	2	0.107532	0.0427742	20380	0.434528	7.02497	1	0.000104704	-50964.7	0	-50964.7	-11.1959	0.00016528	-0.965678	A	G	intron_variant	MODIFIER	0.000116554
1	68137534	70742415	Cow_Conc_Rate	0	64	1:68890868	1	68890868	1	2	0.107507	0.0357883	20380	0.435005	7.02047	1	0.000105204	-50964.7	0	-50964.7	-11.199	0.000164769	-0.962124	T	C	downstream_gene_variant	MODIFIER	0.000116193
1	68137534	70742415	Cow_Conc_Rate	0	65	1:69848463	1	69848463	1	2	0.12213	0.00701759	20380	-0.385903	7.12805	1	9.39e-05	-50964.7	0	-50964.7	-11.2183	0.00016162	0.914825	A	T	intron_variant	MODIFIER	0.000113973
1	68137534	70742415	Cow_Conc_Rate	0	66	1:69613930	1	69613930	1	2	0.126349	0.17751	20380	0.359912	7.20224	1	8.68e-05	-50964.7	0	-50964.7	-11.2187	0.00016156	-0.898558	C	T	intron_variant	MODIFIER	0.00011393
1	68137534	70742415	Cow_Conc_Rate	0	67	1:68435194	1	68435194	1	2	0.108832	0.0930842	20380	-0.419163	6.93647	1	0.000115001	-50964.8	0	-50964.8	-11.3145	0.000146798	0.953192	G	A	intergenic_region	MODIFIER	0.00010352
1	68137534	70742415	Cow_Conc_Rate	0	68	1:68507113	1	68507113	1	2	0.108832	0.0930842	20380	-0.419163	6.93647	1	0.000115001	-50964.8	0	-50964.8	-11.3145	0.000146798	0.953192	T	C	intron_variant	MODIFIER	0.00010352
1	68137534	70742415	Cow_Conc_Rate	0	69	1:68550922	1	68550922	1	2	0.108832	0.0930842	20380	-0.419163	6.93647	1	0.000115001	-50964.8	0	-50964.8	-11.3145	0.000146798	0.953192	G	A	upstream_gene_variant	MODIFIER	0.00010352
1	68137534	70742415	Cow_Conc_Rate	0	70	1:69782678	1	69782678	1	2	0.109519	0.0389081	20380	-0.400461	6.95164	1	0.000113167	-50964.9	0	-50964.9	-11.346	0.000142246	0.973881	GAGACTGATGGTAG	GAGACTGATGGTAGACTGATGGTAG	3_prime_UTR_variant	MODIFIER	0.00010031
1	68137534	70742415	Cow_Conc_Rate	0	71	1:70249621	1	70249621	1	2	0.172252	0.580517	20380	-0.285579	7.27203	1	8.06e-05	-50964.9	0	-50964.9	-11.3847	0.000136841	0.742361	G	A	intron_variant	MODIFIER	9.65e-05
1	68137534	70742415	Cow_Conc_Rate	0	72	1:68979142	1	68979142	1	2	0.107655	0.0393629	20380	0.42394	6.70556	1	0.000146932	-50965	0	-50965	-11.5183	0.000119731	-0.965308	A	G	intron_variant	MODIFIER	8.44e-05
1	68137534	70742415	Cow_Conc_Rate	0	73	1:68907398	1	68907398	1	2	0.107655	0.0468791	20380	0.416882	6.47739	1	0.00018726	-50965.3	0	-50965.3	-11.7472	9.52e-05	-0.963226	A	G	intron_variant	MODIFIER	6.72e-05
1	68137534	70742415	Cow_Conc_Rate	0	74	1:68535433	1	68535433	1	2	0.109004	0.0935588	20380	-0.403166	6.46305	1	0.00019014	-50965.3	0	-50965.3	-11.7939	9.09e-05	0.952345	C	T	intron_variant	MODIFIER	6.41e-05
1	68137534	70742415	Cow_Conc_Rate	0	75	1:69340321	1	69340321	1	2	0.113567	0.0206693	20380	-0.376386	6.5311	1	0.000176863	-50965.3	0	-50965.3	-11.7995	9.04e-05	0.949745	T	C	intron_variant	MODIFIER	6.37e-05
1	68137534	70742415	Cow_Conc_Rate	0	76	1:68679993	1	68679993	1	2	0.107237	0.0759806	20380	-0.404884	6.29485	1	0.000227429	-50965.5	0	-50965.5	-11.9457	7.81e-05	0.960929	G	T	intergenic_region	MODIFIER	5.51e-05
1	68137534	70742415	Cow_Conc_Rate	0	77	1:68455315	1	68455315	1	2	0.128337	0.121211	20380	-0.353746	6.1839	1	0.000255981	-50965.7	0	-50965.7	-12.1834	6.16e-05	0.865819	T	G	intergenic_region	MODIFIER	4.34e-05
1	68137534	70742415	Cow_Conc_Rate	0	79	1:68578303	1	68578303	1	2	0.109372	0.135649	20380	-0.37433	5.74287	1	0.000410069	-50966.1	0	-50966.1	-12.5338	4.34e-05	0.950051	A	G	downstream_gene_variant	MODIFIER	3.06e-05
1	68137534	70742415	Cow_Conc_Rate	0	78	1:68564813	1	68564813	1	2	0.109372	0.135649	20380	-0.37433	5.74287	1	0.000410069	-50966.1	0	-50966.1	-12.5338	4.34e-05	0.950051	T	C	intergenic_region	MODIFIER	3.06e-05
1	68137534	70742415	Cow_Conc_Rate	0	80	1:69403078	1	69403078	1	2	0.215407	0.611678	20380	-0.276104	5.92445	1	0.000337677	-50966.2	0	-50966.2	-12.6709	3.78e-05	0.649522	A	C	intron_variant	MODIFIER	2.67e-05
1	68137534	70742415	Cow_Conc_Rate	0	111	1:68895458	1	68895458	1	2	0.24053	0.287317	20380	0.238603	3.39778	1	0.00523746	-50968.6	0	-50968.6	-15.0937	3.35e-06	-0.589663	T	C	missense_variant	MODERATE	2.37e-05
1	68137534	70742415	Cow_Conc_Rate	0	113	1:68929240	1	68929240	1	2	0.24026	0.313791	20380	0.238027	3.3948	1	0.00525477	-50968.6	0	-50968.6	-15.0987	3.34e-06	-0.591332	C	A	missense_variant	MODERATE	2.36e-05
1	68137534	70742415	Cow_Conc_Rate	0	81	1:69402175	1	69402175	1	2	0.215554	0.568967	20380	-0.272758	5.78237	1	0.000393095	-50966.3	0	-50966.3	-12.814	3.28e-05	0.649236	G	A	intron_variant	MODIFIER	2.31e-05
1	68137534	70742415	Cow_Conc_Rate	0	82	1:68208635	1	68208635	1	2	0.106207	0.0172903	20380	-0.397995	5.28031	1	0.000673635	-50966.4	0	-50966.4	-12.8965	3.02e-05	0.953481	C	T	intron_variant	MODIFIER	2.13e-05
1	68137534	70742415	Cow_Conc_Rate	0	83	1:69788342	1	69788342	1	2	0.132556	0.368928	20380	-0.29363	5.30368	1	0.000656914	-50966.7	0	-50966.7	-13.1793	2.27e-05	0.872833	A	T	intergenic_region	MODIFIER	1.6e-05
1	68137534	70742415	Cow_Conc_Rate	0	84	1:69374753	1	69374753	1	2	0.236997	0.367827	20380	0.269333	5.30791	1	0.00065393	-50966.8	0	-50966.8	-13.2618	2.09e-05	-0.609385	A	G	intron_variant	MODIFIER	1.48e-05
1	68137534	70742415	Cow_Conc_Rate	0	85	1:69613540	1	69613540	1	2	0.129416	0.148314	20380	0.294513	5.12185	1	0.000798936	-50966.9	0	-50966.9	-13.3422	1.93e-05	-0.886521	TTTT	TTTTT	intron_variant	MODIFIER	1.36e-05
1	68137534	70742415	Cow_Conc_Rate	0	100	1:69337260	1	69337260	1	2	0.13393	0.0116728	20380	-0.268066	4.01572	1	0.00265376	-50968	0	-50968	-14.4329	6.49e-06	0.864457	C	T	synonymous_variant	LOW	1.08e-05
1	68137534	70742415	Cow_Conc_Rate	0	86	1:68520189	1	68520189	1	2	0.129441	0.116505	20380	-0.309124	4.79801	1	0.00113331	-50967.1	0	-50967.1	-13.588	1.51e-05	0.861952	T	C	intron_variant	MODIFIER	1.07e-05
1	68137534	70742415	Cow_Conc_Rate	0	87	1:69652314	1	69652314	1	2	0.138052	0.0164316	20380	0.292954	4.77238	1	0.00116518	-50967.2	0	-50967.2	-13.6649	1.4e-05	-0.853266	A	G	intron_variant	MODIFIER	9.87e-06
1	68137534	70742415	Cow_Conc_Rate	0	135	1:68895920	1	68895920	1	2	0.240947	0.246666	20380	0.209285	2.47939	1	0.0146441	-50969.5	0	-50969.5	-16.0089	1.34e-06	-0.588236	T	C	missense_variant	MODERATE	9.5e-06
1	68137534	70742415	Cow_Conc_Rate	0	88	1:69975481	1	69975481	1	2	0.244161	0.121935	20380	0.259277	4.74131	1	0.00120502	-50967.3	0	-50967.3	-13.8151	1.2e-05	-0.597642	T	A	intergenic_region	MODIFIER	8.49e-06
1	68137534	70742415	Cow_Conc_Rate	0	89	1:70018209	1	70018209	1	2	0.241094	0.0619998	20380	0.265964	4.69636	1	0.00126514	-50967.4	0	-50967.4	-13.8303	1.19e-05	-0.600722	C	T	intergenic_region	MODIFIER	8.36e-06
1	68137534	70742415	Cow_Conc_Rate	0	90	1:68875849	1	68875849	1	2	0.117395	0.20495	20380	0.304133	4.34872	1	0.00184525	-50967.5	0	-50967.5	-14.0093	9.92e-06	-0.914521	T	C	intergenic_region	MODIFIER	6.99e-06
1	68137534	70742415	Cow_Conc_Rate	0	91	1:68224798	1	68224798	1	2	0.111703	0.00945167	20380	-0.327255	4.20964	1	0.00214716	-50967.6	0	-50967.6	-14.0605	9.42e-06	0.925553	C	A	intron_variant	MODIFIER	6.64e-06
1	68137534	70742415	Cow_Conc_Rate	0	92	1:68642776	1	68642776	1	2	0.140285	0.0406095	20380	0.26297	4.33567	1	0.00187165	-50967.7	0	-50967.7	-14.1664	8.48e-06	-0.821258	A	G	intron_variant	MODIFIER	5.98e-06
1	68137534	70742415	Cow_Conc_Rate	0	93	1:70434141	1	70434141	1	2	0.133857	0.188868	20380	-0.299758	4.08691	1	0.00245501	-50967.8	0	-50967.8	-14.2578	7.73e-06	0.862885	A	G	intergenic_region	MODIFIER	5.45e-06
1	68137534	70742415	Cow_Conc_Rate	0	94	1:69839533	1	69839533	1	2	0.250294	0.194583	20380	-0.218251	4.33165	1	0.00187986	-50967.9	0	-50967.9	-14.3564	7.01e-06	0.590192	A	G	intron_variant	MODIFIER	4.94e-06
1	68137534	70742415	Cow_Conc_Rate	0	95	1:70290383	1	70290383	1	2	0.133808	0.188686	20380	-0.296227	3.98617	1	0.00274097	-50967.9	0	-50967.9	-14.3593	6.99e-06	0.862595	T	C	3_prime_UTR_variant	MODIFIER	4.93e-06
1	68137534	70742415	Cow_Conc_Rate	0	96	1:69553824	1	69553824	1	2	0.163273	0.0882148	20380	-0.240296	4.19627	1	0.00217869	-50967.9	0	-50967.9	-14.3813	6.84e-06	0.770164	G	A	intron_variant	MODIFIER	4.82e-06
1	68137534	70742415	Cow_Conc_Rate	0	97	1:69355416	1	69355416	1	2	0.116389	0.0463146	20380	-0.274305	4.04046	1	0.0025829	-50967.9	0	-50967.9	-14.3879	6.79e-06	0.936835	GTGGGGCTTATATTTA	G	intron_variant	MODIFIER	4.79e-06
1	68137534	70742415	Cow_Conc_Rate	0	98	1:69645105	1	69645105	1	2	0.13815	0.0178671	20380	0.268294	4.02054	1	0.00263978	-50968	0	-50968	-14.4278	6.53e-06	-0.852965	G	A	intron_variant	MODIFIER	4.6e-06
1	68137534	70742415	Cow_Conc_Rate	0	101	1:69347220	1	69347220	1	2	0.13393	0.0116728	20380	-0.268066	4.01572	1	0.00265376	-50968	0	-50968	-14.4329	6.49e-06	0.864457	ATACTTACTTAC	ATACTTAC	intron_variant	MODIFIER	4.58e-06
1	68137534	70742415	Cow_Conc_Rate	0	99	1:69329183	1	69329183	1	2	0.13393	0.0116728	20380	-0.268066	4.01572	1	0.00265376	-50968	0	-50968	-14.4329	6.49e-06	0.864457	G	A	intron_variant	MODIFIER	4.58e-06
1	68137534	70742415	Cow_Conc_Rate	0	102	1:68179007	1	68179007	1	2	0.130373	0.18922	20380	-0.281327	3.93962	1	0.0028843	-50968	0	-50968	-14.4522	6.37e-06	0.844355	A	C	intron_variant	MODIFIER	4.49e-06
1	68137534	70742415	Cow_Conc_Rate	0	103	1:70362768	1	70362768	1	2	0.133759	0.198945	20380	-0.293861	3.88462	1	0.00306354	-50968	0	-50968	-14.4574	6.34e-06	0.863256	T	A	intron_variant	MODIFIER	4.47e-06
1	68137534	70742415	Cow_Conc_Rate	0	104	1:69604928	1	69604928	1	2	0.137095	0.197813	20380	-0.263644	3.99869	1	0.00270368	-50968	0	-50968	-14.4647	6.29e-06	0.853966	A	G	intron_variant	MODIFIER	4.44e-06
1	68137534	70742415	Cow_Conc_Rate	0	105	1:69995927	1	69995927	1	2	0.261948	0.0290369	20380	0.235754	3.99183	1	0.00272403	-50968.1	0	-50968.1	-14.5826	5.59e-06	-0.569874	G	A	intergenic_region	MODIFIER	3.94e-06
1	68137534	70742415	Cow_Conc_Rate	0	106	1:69610163	1	69610163	1	2	0.138862	0.147112	20380	-0.258289	3.88393	1	0.00306584	-50968.1	0	-50968.1	-14.5871	5.56e-06	0.848431	A	G	intron_variant	MODIFIER	3.92e-06
1	68137534	70742415	Cow_Conc_Rate	0	107	1:69355910	1	69355910	1	2	0.177208	0.0179701	20380	-0.225548	3.9653	1	0.00280432	-50968.2	0	-50968.2	-14.6504	5.22e-06	0.731428	T	C	intron_variant	MODIFIER	3.68e-06
1	68137534	70742415	Cow_Conc_Rate	0	11	1:69652189	1	69652189	1	2	0.105275	0.065646	20380	0.581624	12.1921	1	4.7e-07	-50959.5	0	-50959.5	-5.99841	0.0298856	-0.996435	G	A	splice_acceptor_variant&intron_variant	HIGH	3.24e-06
1	68137534	70742415	Cow_Conc_Rate	0	108	1:70608135	1	70608135	1	2	0.134421	0.100884	20380	-0.272797	3.38228	1	0.0053281	-50968.5	0	-50968.5	-14.9733	3.78e-06	0.859225	C	T	intron_variant	MODIFIER	2.67e-06
1	68137534	70742415	Cow_Conc_Rate	0	109	1:69902192	1	69902192	1	2	0.258317	0.203918	20380	-0.217922	3.50699	1	0.00464175	-50968.6	0	-50968.6	-15.089	3.37e-06	0.575427	G	T	upstream_gene_variant	MODIFIER	2.38e-06
1	68137534	70742415	Cow_Conc_Rate	0	110	1:68894836	1	68894836	1	2	0.24053	0.287317	20380	0.238603	3.39778	1	0.00523746	-50968.6	0	-50968.6	-15.0937	3.35e-06	-0.589663	T	C	downstream_gene_variant	MODIFIER	2.36e-06
1	68137534	70742415	Cow_Conc_Rate	0	112	1:68915539	1	68915539	1	2	0.24026	0.313791	20380	0.238027	3.3948	1	0.00525477	-50968.6	0	-50968.6	-15.0987	3.34e-06	-0.591332	C	A	intron_variant	MODIFIER	2.35e-06
1	68137534	70742415	Cow_Conc_Rate	0	114	1:70044509	1	70044509	1	2	0.250687	0.0491737	20380	-0.21986	3.48482	1	0.00475685	-50968.6	0	-50968.6	-15.0995	3.33e-06	0.585229	C	T	intron_variant	MODIFIER	2.35e-06
1	68137534	70742415	Cow_Conc_Rate	0	115	1:69976827	1	69976827	1	2	0.275613	0.0840127	20380	0.217121	3.46746	1	0.00484896	-50968.7	0	-50968.7	-15.1272	3.24e-06	-0.548451	T	C	intergenic_region	MODIFIER	2.29e-06
1	68137534	70742415	Cow_Conc_Rate	0	116	1:69850001	1	69850001	1	2	0.258317	0.203918	20380	-0.216832	3.46591	1	0.00485728	-50968.7	0	-50968.7	-15.1299	3.23e-06	0.575427	C	G	intron_variant	MODIFIER	2.28e-06
1	68137534	70742415	Cow_Conc_Rate	0	117	1:68963538	1	68963538	1	2	0.237978	0.102694	20380	0.234604	3.22228	1	0.00636287	-50968.8	0	-50968.8	-15.2631	2.83e-06	-0.59504	T	C	upstream_gene_variant	MODIFIER	2e-06
1	68137534	70742415	Cow_Conc_Rate	0	118	1:68964916	1	68964916	1	2	0.237978	0.102694	20380	0.234604	3.22228	1	0.00636287	-50968.8	0	-50968.8	-15.2631	2.83e-06	-0.59504	G	C	upstream_gene_variant	MODIFIER	2e-06
1	68137534	70742415	Cow_Conc_Rate	0	120	1:70546955	1	70546955	1	2	0.248528	0.264524	20380	-0.199715	3.33799	1	0.00559608	-50968.8	0	-50968.8	-15.3237	2.66e-06	0.593106	T	G	intron_variant	MODIFIER	1.88e-06
1	68137534	70742415	Cow_Conc_Rate	0	119	1:70507203	1	70507203	1	2	0.248528	0.264524	20380	-0.199715	3.33799	1	0.00559608	-50968.8	0	-50968.8	-15.3237	2.66e-06	0.593106	CAT	CT	intron_variant	MODIFIER	1.88e-06
1	68137534	70742415	Cow_Conc_Rate	0	121	1:69701554	1	69701554	1	2	0.170314	0.0218538	20380	0.215746	3.20441	1	0.00649052	-50968.9	0	-50968.9	-15.3624	2.56e-06	-0.750792	T	C	intron_variant	MODIFIER	1.81e-06
1	68137534	70742415	Cow_Conc_Rate	0	122	1:70035734	1	70035734	1	2	0.176766	0.000290771	20380	-0.199645	3.22417	1	0.00634951	-50968.9	0	-50968.9	-15.4228	2.41e-06	0.729594	G	T	intron_variant	MODIFIER	1.7e-06
1	68137534	70742415	Cow_Conc_Rate	0	123	1:69354503	1	69354503	1	2	0.186654	0.119426	20380	-0.19731	3.14111	1	0.00696404	-50969	0	-50969	-15.5064	2.22e-06	0.707168	G	A	intron_variant	MODIFIER	1.56e-06
1	68137534	70742415	Cow_Conc_Rate	0	124	1:70569484	1	70569484	1	2	0.248773	0.44788	20380	-0.189529	3.0267	1	0.00791153	-50969.2	0	-50969.2	-15.6451	1.93e-06	0.592332	G	A	downstream_gene_variant	MODIFIER	1.36e-06
1	68137534	70742415	Cow_Conc_Rate	0	126	1:70532406	1	70532406	1	2	0.148896	0.792926	20380	-0.221056	2.81252	1	0.0100555	-50969.2	0	-50969.2	-15.674	1.88e-06	0.808726	G	C	intron_variant	MODIFIER	1.32e-06
1	68137534	70742415	Cow_Conc_Rate	0	125	1:70503630	1	70503630	1	2	0.148896	0.792926	20380	-0.221056	2.81252	1	0.0100555	-50969.2	0	-50969.2	-15.674	1.88e-06	0.808726	C	A	downstream_gene_variant	MODIFIER	1.32e-06
1	68137534	70742415	Cow_Conc_Rate	0	127	1:70023746	1	70023746	1	2	0.258292	0.118049	20380	0.204457	2.90317	1	0.00908346	-50969.2	0	-50969.2	-15.6749	1.87e-06	-0.571618	A	G	downstream_gene_variant	MODIFIER	1.32e-06
1	68137534	70742415	Cow_Conc_Rate	0	128	1:70149534	1	70149534	1	2	0.219455	0.407648	20380	-0.143984	3.25603	1	0.0061287	-50969.2	0	-50969.2	-15.7221	1.79e-06	0.633464	T	G	intron_variant	MODIFIER	1.26e-06
1	68137534	70742415	Cow_Conc_Rate	0	129	1:70061936	1	70061936	1	2	0.248651	0.646036	20380	-0.186823	2.84444	1	0.00970158	-50969.3	0	-50969.3	-15.8152	1.63e-06	0.590306	T	C	intron_variant	MODIFIER	1.15e-06
1	68137534	70742415	Cow_Conc_Rate	0	130	1:69522892	1	69522892	1	2	0.257483	0.804683	20380	-0.184999	2.81375	1	0.0100416	-50969.4	0	-50969.4	-15.8511	1.57e-06	0.577878	G	A	intron_variant	MODIFIER	1.11e-06
1	68137534	70742415	Cow_Conc_Rate	0	131	1:69556981	1	69556981	1	2	0.267296	0.395662	20380	-0.175304	2.85944	1	0.00953973	-50969.4	0	-50969.4	-15.866	1.55e-06	0.565602	A	G	intron_variant	MODIFIER	1.09e-06
1	68137534	70742415	Cow_Conc_Rate	0	132	1:68346891	1	68346891	1	2	0.201865	0.136476	20380	-0.214093	2.58105	1	0.0130516	-50969.4	0	-50969.4	-15.9013	1.5e-06	0.653771	AGC	AC	intron_variant	MODIFIER	1.05e-06
1	68137534	70742415	Cow_Conc_Rate	0	133	1:68351423	1	68351423	1	2	0.201865	0.136476	20380	-0.214093	2.58105	1	0.0130516	-50969.4	0	-50969.4	-15.9013	1.5e-06	0.653771	AGCCCCAGCTCTG	AG	intron_variant	MODIFIER	1.05e-06
1	68137534	70742415	Cow_Conc_Rate	0	134	1:70664610	1	70664610	1	2	0.148773	0.792774	20380	-0.210702	2.49411	1	0.0144017	-50969.5	0	-50969.5	-15.9899	1.37e-06	0.80792	A	T	upstream_gene_variant	MODIFIER	9.65e-07
1	68137534	70742415	Cow_Conc_Rate	0	136	1:68345397	1	68345397	1	2	0.211163	0.168467	20380	0.198387	2.52819	1	0.0138562	-50969.5	0	-50969.5	-16.0217	1.33e-06	-0.638227	C	G	intron_variant	MODIFIER	9.35e-07
1	68137534	70742415	Cow_Conc_Rate	0	138	1:70607390	1	70607390	1	2	0.148798	0.792812	20380	-0.209216	2.44928	1	0.0151533	-50969.6	0	-50969.6	-16.0343	1.31e-06	0.808067	T	C	intron_variant	MODIFIER	9.23e-07
1	68137534	70742415	Cow_Conc_Rate	0	139	1:70657142	1	70657142	1	2	0.148798	0.792812	20380	-0.209216	2.44928	1	0.0151533	-50969.6	0	-50969.6	-16.0343	1.31e-06	0.808067	T	C	intron_variant	MODIFIER	9.23e-07
1	68137534	70742415	Cow_Conc_Rate	0	137	1:70570405	1	70570405	1	2	0.148798	0.792812	20380	-0.209216	2.44928	1	0.0151533	-50969.6	0	-50969.6	-16.0343	1.31e-06	0.808067	C	T	downstream_gene_variant	MODIFIER	9.23e-07
1	68137534	70742415	Cow_Conc_Rate	0	140	1:70468738	1	70468738	1	2	0.153754	0.819055	20380	-0.196004	2.42575	1	0.0155638	-50969.6	0	-50969.6	-16.119	1.2e-06	0.793288	T	C	intergenic_region	MODIFIER	8.48e-07
1	68137534	70742415	Cow_Conc_Rate	0	141	1:69786399	1	69786399	1	2	0.160819	0.50815	20380	-0.196452	2.42134	1	0.015642	-50969.6	0	-50969.6	-16.1204	1.2e-06	0.779984	TCTCCTC	TCTC	downstream_gene_variant	MODIFIER	8.47e-07
1	68137534	70742415	Cow_Conc_Rate	0	142	1:68875029	1	68875029	1	2	0.250613	0.375735	20380	0.187997	2.22322	1	0.0196082	-50969.9	0	-50969.9	-16.3274	9.76e-07	-0.573303	T	G	intergenic_region	MODIFIER	6.89e-07
1	68137534	70742415	Cow_Conc_Rate	0	143	1:68379159	1	68379159	1	2	0.204882	0.22449	20380	-0.192024	2.15479	1	0.0212085	-50969.9	0	-50969.9	-16.3619	9.43e-07	0.647573	A	T	intron_variant	MODIFIER	6.65e-07
1	68137534	70742415	Cow_Conc_Rate	0	144	1:69380967	1	69380967	1	2	0.269087	0.978691	20380	0.169031	2.28127	1	0.0183487	-50969.9	0	-50969.9	-16.3862	9.21e-07	-0.559168	T	C	intron_variant	MODIFIER	6.49e-07
1	68137534	70742415	Cow_Conc_Rate	0	145	1:70460529	1	70460529	1	2	0.16818	0.930182	20380	0.174055	2.12841	1	0.0218609	-50970	0	-50970	-16.4815	8.37e-07	-0.750503	G	A	intergenic_region	MODIFIER	5.9e-07
1	68137534	70742415	Cow_Conc_Rate	0	146	1:68176759	1	68176759	1	2	0.188273	0.0650558	20380	-0.171249	2.1087	1	0.0223621	-50970	0	-50970	-16.5137	8.1e-07	0.678588	A	G	intron_variant	MODIFIER	5.72e-07
1	68137534	70742415	Cow_Conc_Rate	0	147	1:69551784	1	69551784	1	2	0.158317	0.130709	20380	-0.175965	2.00893	1	0.0250872	-50970.1	0	-50970.1	-16.5669	7.69e-07	0.780704	A	G	intron_variant	MODIFIER	5.42e-07
1	68137534	70742415	Cow_Conc_Rate	0	148	1:68350400	1	68350400	1	2	0.198602	0.14949	20380	-0.183575	1.83924	1	0.0305426	-50970.2	0	-50970.2	-16.6592	7.01e-07	0.661287	A	G	intron_variant	MODIFIER	4.94e-07
1	68137534	70742415	Cow_Conc_Rate	0	149	1:69414430	1	69414430	1	2	0.159961	0.155464	20380	-0.163959	1.71957	1	0.035124	-50970.4	0	-50970.4	-16.8656	5.7e-07	0.775877	C	A	intron_variant	MODIFIER	4.02e-07
1	68137534	70742415	Cow_Conc_Rate	0	150	1:69793091	1	69793091	1	2	0.267321	0.525572	20380	-0.148513	1.74696	1	0.0340155	-50970.5	0	-50970.5	-16.9433	5.27e-07	0.564231	C	T	intergenic_region	MODIFIER	3.72e-07
1	68137534	70742415	Cow_Conc_Rate	0	151	1:70472856	1	70472856	1	2	0.158685	0.537608	20380	-0.150173	1.53605	1	0.0435971	-50970.6	0	-50970.6	-17.0938	4.54e-07	0.7793	C	A	intergenic_region	MODIFIER	3.2e-07
1	68137534	70742415	Cow_Conc_Rate	0	152	1:69353459	1	69353459	1	2	0.203263	0.247282	20380	0.141985	1.54932	1	0.0429176	-50970.7	0	-50970.7	-17.1399	4.33e-07	-0.671643	C	T	intron_variant	MODIFIER	3.06e-07
1	68137534	70742415	Cow_Conc_Rate	0	153	1:69373496	1	69373496	1	2	0.269185	0.936151	20380	0.137085	1.35388	1	0.0541603	-50970.8	0	-50970.8	-17.3203	3.62e-07	-0.55918	T	G	intron_variant	MODIFIER	2.55e-07
1	68137534	70742415	Cow_Conc_Rate	0	154	1:68588309	1	68588309	1	2	0.190726	0.547663	20380	-0.13767	1.03107	1	0.0801366	-50971.1	0	-50971.1	-17.5432	2.89e-07	0.686245	C	G	intron_variant	MODIFIER	2.04e-07
1	68137534	70742415	Cow_Conc_Rate	0	155	1:68677019	1	68677019	1	2	0.190432	0.280568	20380	0.121731	0.825669	1	0.103463	-50971.3	0	-50971.3	-17.7996	2.24e-07	-0.685259	G	A	intergenic_region	MODIFIER	1.58e-07
1	68137534	70742415	Cow_Conc_Rate	0	156	1:68670244	1	68670244	1	2	0.188567	0.266973	20380	0.122453	0.81281	1	0.105151	-50971.3	0	-50971.3	-17.8017	2.24e-07	-0.688957	C	T	upstream_gene_variant	MODIFIER	1.58e-07
1	68137534	70742415	Cow_Conc_Rate	0	157	1:68429021	1	68429021	1	2	0.193155	0.744551	20380	-0.123798	0.780863	1	0.109479	-50971.3	0	-50971.3	-17.8104	2.22e-07	0.680694	T	C	downstream_gene_variant	MODIFIER	1.56e-07
1	68137534	70742415	Cow_Conc_Rate	0	158	1:68632104	1	68632104	1	2	0.155226	0.565833	20380	-0.130908	0.68423	1	0.123809	-50971.3	0	-50971.3	-17.812	2.21e-07	0.77762	C	T	intron_variant	MODIFIER	1.56e-07
1	68137534	70742415	Cow_Conc_Rate	0	160	1:68390942	1	68390942	1	2	0.192812	0.744217	20380	-0.11657	0.630734	1	0.132628	-50971.5	0	-50971.5	-17.9584	1.91e-07	0.681789	G	A	upstream_gene_variant	MODIFIER	1.35e-07
1	68137534	70742415	Cow_Conc_Rate	0	159	1:68383825	1	68383825	1	2	0.192812	0.744217	20380	-0.11657	0.630734	1	0.132628	-50971.5	0	-50971.5	-17.9584	1.91e-07	0.681789	TCCCCC	TCCCC	intron_variant	MODIFIER	1.35e-07
1	68137534	70742415	Cow_Conc_Rate	0	161	1:68636628	1	68636628	1	2	0.188445	0.341959	20380	0.113214	0.628295	1	0.133047	-50971.5	0	-50971.5	-17.989	1.85e-07	-0.689115	C	T	intron_variant	MODIFIER	1.31e-07
1	68137534	70742415	Cow_Conc_Rate	0	162	1:68592048	1	68592048	1	2	0.199877	0.145317	20380	-0.102175	0.458003	1	0.166298	-50971.7	0	-50971.7	-18.18	1.53e-07	0.665813	A	G	intron_variant	MODIFIER	1.08e-07
1	68137534	70742415	Cow_Conc_Rate	0	163	1:68816712	1	68816712	1	2	0.152184	0.0140086	20380	-0.0996845	0.291194	1	0.208417	-50971.8	0	-50971.8	-18.2759	1.39e-07	0.785032	T	G	intergenic_region	MODIFIER	9.81e-08
1	68137534	70742415	Cow_Conc_Rate	0	164	1:69786875	1	69786875	1	2	0.219087	0.173429	20380	-0.0916292	0.36817	1	0.187603	-50971.9	0	-50971.9	-18.3296	1.32e-07	0.643655	G	A	downstream_gene_variant	MODIFIER	9.3e-08
1	68137534	70742415	Cow_Conc_Rate	0	166	1:68789000	1	68789000	1	2	0.15238	0.0189814	20380	-0.0813133	0.0315008	1	0.302532	-50972.1	0	-50972.1	-18.5404	1.07e-07	0.783508	G	T	intergenic_region	MODIFIER	7.53e-08
1	68137534	70742415	Cow_Conc_Rate	0	165	1:68752156	1	68752156	1	2	0.15238	0.0189814	20380	-0.0813133	0.0315008	1	0.302532	-50972.1	0	-50972.1	-18.5404	1.07e-07	0.783508	A	C	intergenic_region	MODIFIER	7.53e-08
1	68137534	70742415	Cow_Conc_Rate	0	167	1:68844801	1	68844801	1	2	0.153705	0.0137391	20380	-0.0788438	0.0126599	1	0.31126	-50972.1	0	-50972.1	-18.572	1.03e-07	0.780728	G	T	intergenic_region	MODIFIER	7.3e-08
1	68137534	70742415	Cow_Conc_Rate	0	168	1:70252861	1	70252861	1	2	0.250466	0.730004	20380	-0.0752081	0.167832	1	0.2478	-50972.1	0	-50972.1	-18.5962	1.01e-07	0.588759	G	GTCC	upstream_gene_variant	MODIFIER	7.12e-08
1	68137534	70742415	Cow_Conc_Rate	0	169	1:70299532	1	70299532	1	2	0.250491	0.716051	20380	-0.0717372	0.108017	1	0.27014	-50972.2	0	-50972.2	-18.6564	9.51e-08	0.58872	T	C	intron_variant	MODIFIER	6.71e-08
1	68137534	70742415	Cow_Conc_Rate	0	170	1:69226556	1	69226556	1	2	0.204784	0.383776	20380	-0.0712378	0.0796696	1	0.281603	-50972.2	0	-50972.2	-18.6678	9.4e-08	0.668521	G	A	intergenic_region	MODIFIER	6.63e-08
1	68137534	70742415	Cow_Conc_Rate	0	171	1:70337439	1	70337439	1	2	0.250515	0.716061	20380	-0.0704628	0.0859194	1	0.279024	-50972.2	0	-50972.2	-18.6779	9.31e-08	0.588681	T	C	intron_variant	MODIFIER	6.56e-08
1	68137534	70742415	Cow_Conc_Rate	0	172	1:68406422	1	68406422	1	2	0.253999	0.25566	20380	0.0701795	0.101542	1	0.272706	-50972.2	0	-50972.2	-18.6795	9.29e-08	-0.569402	T	C	intron_variant	MODIFIER	6.55e-08
1	68137534	70742415	Cow_Conc_Rate	0	174	1:70698691	1	70698691	1	2	0.203778	0.393893	20380	-0.0648467	-0.105812	1	0.374592	-50972.3	0	-50972.3	-18.7545	8.62e-08	0.670184	T	C	upstream_gene_variant	MODIFIER	6.08e-08
1	68137534	70742415	Cow_Conc_Rate	0	173	1:70684848	1	70684848	1	2	0.203778	0.393893	20380	-0.0648467	-0.105812	1	0.374592	-50972.3	0	-50972.3	-18.7545	8.62e-08	0.670184	C	T	intergenic_region	MODIFIER	6.08e-08
1	68137534	70742415	Cow_Conc_Rate	0	175	1:69298103	1	69298103	1	2	0.21342	0.16533	20380	0.0593721	-0.10493	1	0.374058	-50972.4	0	-50972.4	-18.843	7.89e-08	-0.648762	G	A	intron_variant	MODIFIER	5.56e-08
1	68137534	70742415	Cow_Conc_Rate	0	176	1:69215722	1	69215722	1	2	0.190922	0.0107447	20380	0.047672	-0.052776	1	0.344275	-50972.6	0	-50972.6	-19.0723	6.27e-08	0.684536	G	A	intergenic_region	MODIFIER	4.42e-08
1	68137534	70742415	Cow_Conc_Rate	0	177	1:69467948	1	69467948	1	2	0.273283	0.201069	20380	-0.0461229	-0.0467207	1	0.341029	-50972.6	0	-50972.6	-19.106	6.07e-08	0.558008	TCCC	TCC	intron_variant	MODIFIER	4.28e-08
1	68137534	70742415	Cow_Conc_Rate	0	178	1:70733104	1	70733104	1	2	0.205029	0.241596	20380	-0.00850729	-0.493026	1	0.90599	-50972.7	0	-50972.7	-19.1555	5.77e-08	0.667775	ATATT	AT	intergenic_region	MODIFIER	4.07e-08
1	68137534	70742415	Cow_Conc_Rate	0	179	1:69501418	1	69501418	1	2	0.252331	7.36e-05	20380	-0.0224327	-0.386109	1	0.633173	-50973	0	-50973	-19.4755	4.19e-08	0.591374	CAATGTAGAGAAAAAAA	C	intron_variant	MODIFIER	2.96e-08
1	68137534	70742415	Cow_Conc_Rate	0	180	1:69470557	1	69470557	1	2	0.253656	0.690832	20380	0.00130351	-0.499595	1	0.977282	-50973.1	0	-50973.1	-19.6155	3.64e-08	0.57823	A	C	intron_variant	MODIFIER	2.57e-08
1	68137534	70742415	Dtr_Preg_Rate	0	1	1:69673871	1	69673871	1	2	0.105938	0.0463274	25699	-0.507848	14.615	1	3.84e-08	-57474.5	0	-57474.5	-15.8377	0.135558	0.995011	C	T	missense_variant	MODERATE	0.621281
1	68137534	70742415	Dtr_Preg_Rate	0	0	1:69363105	1	69363105	1	2	0.106288	0.0188724	25699	-0.515589	14.9201	1	2.8e-08	-57474.2	0	-57474.2	-15.5275	0.184861	1	C	T	intron_variant	MODIFIER	0.0844575
1	68137534	70742415	Dtr_Preg_Rate	0	3	1:69392739	1	69392739	1	2	0.106424	0.0173852	25699	-0.504757	14.479	1	4.41e-08	-57474.6	0	-57474.6	-15.9753	0.118132	0.999273	T	C	upstream_gene_variant	MODIFIER	0.053971
1	68137534	70742415	Dtr_Preg_Rate	0	2	1:69391394	1	69391394	1	2	0.106424	0.0173852	25699	-0.504757	14.479	1	4.41e-08	-57474.6	0	-57474.6	-15.9753	0.118132	0.999273	C	T	upstream_gene_variant	MODIFIER	0.053971
1	68137534	70742415	Dtr_Preg_Rate	0	4	1:69874886	1	69874886	1	2	0.105743	0.0392369	25699	-0.4905	13.9129	1	7.92e-08	-57475.2	0	-57475.2	-16.5508	0.0664364	0.991887	T	C	intron_variant	MODIFIER	0.0303528
1	68137534	70742415	Dtr_Preg_Rate	0	5	1:69302885	1	69302885	1	2	0.10658	0.0209033	25699	-0.492226	13.8791	1	8.2e-08	-57475.2	0	-57475.2	-16.5799	0.0645333	0.997407	A	G	intron_variant	MODIFIER	0.0294834
1	68137534	70742415	Dtr_Preg_Rate	0	8	1:69660766	1	69660766	1	2	0.106016	0.0429561	25699	0.48928	13.6729	1	1.01e-07	-57475.4	0	-57475.4	-16.7849	0.0525738	-0.994596	T	C	intron_variant	MODIFIER	0.0240194
1	68137534	70742415	Dtr_Preg_Rate	0	6	1:69623938	1	69623938	1	2	0.106016	0.0429561	25699	0.48928	13.6729	1	1.01e-07	-57475.4	0	-57475.4	-16.7849	0.0525738	-0.994596	T	C	intron_variant	MODIFIER	0.0240194
1	68137534	70742415	Dtr_Preg_Rate	0	9	1:69742415	1	69742415	1	2	0.105743	0.0459641	25699	-0.467899	12.6885	1	2.81e-07	-57476.4	0	-57476.4	-17.778	0.0194741	0.992305	C	T	intron_variant	MODIFIER	0.00889714
1	68137534	70742415	Dtr_Preg_Rate	0	19	1:69842053	1	69842053	1	2	0.106016	0.0311012	25699	-0.433371	11.2617	1	1.23e-06	-57477.9	0	-57477.9	-19.2243	0.00458507	0.990643	G	T	synonymous_variant	LOW	0.00494772
1	68137534	70742415	Dtr_Preg_Rate	0	11	1:70228588	1	70228588	1	2	0.141601	0.969303	25699	-0.324498	12.4563	1	3.57e-07	-57477	0	-57477	-18.3673	0.010802	0.832756	G	A	intron_variant	MODIFIER	0.00493512
1	68137534	70742415	Dtr_Preg_Rate	0	10	1:70183118	1	70183118	1	2	0.141601	0.969303	25699	-0.324498	12.4563	1	3.57e-07	-57477	0	-57477	-18.3673	0.010802	0.832756	G	C	intron_variant	MODIFIER	0.00493512
1	68137534	70742415	Dtr_Preg_Rate	0	12	1:70150404	1	70150404	1	2	0.14162	0.948861	25699	-0.323991	12.417	1	3.72e-07	-57477.1	0	-57477.1	-18.4066	0.0103857	0.832689	G	A	intron_variant	MODIFIER	0.00474492
1	68137534	70742415	Dtr_Preg_Rate	0	13	1:69280066	1	69280066	1	2	0.107942	0.0243486	25699	-0.459362	11.923	1	6.21e-07	-57477.2	0	-57477.2	-18.5321	0.00916136	0.990252	A	G	upstream_gene_variant	MODIFIER	0.00418555
1	68137534	70742415	Dtr_Preg_Rate	0	41	1:69394383	1	69394383	1	2	0.117339	0.120914	25699	0.353418	9.7659	1	5.86e-06	-57479.5	0	-57479.5	-20.856	0.000896791	-0.944906	A	G	missense_variant	MODERATE	0.00411012
1	68137534	70742415	Dtr_Preg_Rate	0	14	1:70156888	1	70156888	1	2	0.141815	0.928537	25699	-0.319082	12.0516	1	5.43e-07	-57477.4	0	-57477.4	-18.773	0.00720014	0.832062	T	C	intron_variant	MODIFIER	0.00328953
1	68137534	70742415	Dtr_Preg_Rate	0	15	1:69265690	1	69265690	1	2	0.107922	0.0264578	25699	-0.448958	11.3971	1	1.07e-06	-57477.7	0	-57477.7	-19.0592	0.0054077	0.990147	ACCC	ACCCC	intron_variant	MODIFIER	0.00247062
1	68137534	70742415	Dtr_Preg_Rate	0	16	1:68463591	1	68463591	1	2	0.106794	0.0478783	25699	-0.450136	11.2746	1	1.22e-06	-57477.8	0	-57477.8	-19.1739	0.00482198	0.971005	C	G	downstream_gene_variant	MODIFIER	0.00220302
1	68137534	70742415	Dtr_Preg_Rate	0	17	1:69234847	1	69234847	1	2	0.108915	0.0234565	25699	-0.433495	11.3117	1	1.17e-06	-57477.8	0	-57477.8	-19.1761	0.00481133	0.983792	C	T	intergenic_region	MODIFIER	0.00219815
1	68137534	70742415	Dtr_Preg_Rate	0	18	1:69463017	1	69463017	1	2	0.12232	4.99e-05	25699	-0.354107	11.5213	1	9.42e-07	-57477.8	0	-57477.8	-19.1776	0.00480418	0.918081	T	G	intron_variant	MODIFIER	0.00219489
1	68137534	70742415	Dtr_Preg_Rate	0	20	1:70052473	1	70052473	1	2	0.107319	0.0357153	25699	-0.413086	11.1347	1	1.41e-06	-57478	0	-57478	-19.3937	0.00387033	0.979035	C	A	intron_variant	MODIFIER	0.00176824
1	68137534	70742415	Dtr_Preg_Rate	0	21	1:70091780	1	70091780	1	2	0.107319	0.0357153	25699	-0.413086	11.1347	1	1.41e-06	-57478	0	-57478	-19.3937	0.00387033	0.979035	C	T	intron_variant	MODIFIER	0.00176824
1	68137534	70742415	Dtr_Preg_Rate	0	23	1:69158339	1	69158339	1	2	0.108934	0.023467	25699	-0.429778	11.0813	1	1.49e-06	-57478.1	0	-57478.1	-19.4053	0.003826	0.983897	C	T	intergenic_region	MODIFIER	0.00174799
1	68137534	70742415	Dtr_Preg_Rate	0	22	1:69124968	1	69124968	1	2	0.108934	0.023467	25699	-0.429778	11.0813	1	1.49e-06	-57478.1	0	-57478.1	-19.4053	0.003826	0.983897	T	C	intergenic_region	MODIFIER	0.00174799
1	68137534	70742415	Dtr_Preg_Rate	0	24	1:69188525	1	69188525	1	2	0.108934	0.023467	25699	-0.429778	11.0813	1	1.49e-06	-57478.1	0	-57478.1	-19.4053	0.003826	0.983897	C	A	intergenic_region	MODIFIER	0.00174799
1	68137534	70742415	Dtr_Preg_Rate	0	25	1:68543710	1	68543710	1	2	0.106891	0.0444747	25699	-0.438139	10.7591	1	2.08e-06	-57478.3	0	-57478.3	-19.6941	0.00286628	0.970498	G	C	intron_variant	MODIFIER	0.00130952
1	68137534	70742415	Dtr_Preg_Rate	0	26	1:68932517	1	68932517	1	2	0.109362	0.026034	25699	0.422723	10.7461	1	2.11e-06	-57478.4	0	-57478.4	-19.7423	0.00273115	-0.963254	A	G	intron_variant	MODIFIER	0.00124778
1	68137534	70742415	Dtr_Preg_Rate	0	27	1:68860964	1	68860964	1	2	0.109615	0.0309742	25699	-0.413791	10.5297	1	2.64e-06	-57478.6	0	-57478.6	-19.9703	0.00217441	0.958513	G	A	intergenic_region	MODIFIER	0.000993424
1	68137534	70742415	Dtr_Preg_Rate	0	42	1:68623207	1	68623207	1	2	0.107319	0.0707755	25699	-0.402172	9.61723	1	6.85e-06	-57479.5	0	-57479.5	-20.8682	0.000885962	0.968105	G	A	synonymous_variant	LOW	0.000956035
1	68137534	70742415	Dtr_Preg_Rate	0	28	1:68979142	1	68979142	1	2	0.109498	0.0240985	25699	0.415601	10.4827	1	2.78e-06	-57478.7	0	-57478.7	-20.0108	0.00208811	-0.962565	A	G	intron_variant	MODIFIER	0.000953996
1	68137534	70742415	Dtr_Preg_Rate	0	29	1:70249621	1	70249621	1	2	0.170551	0.782872	25699	-0.272516	10.8826	1	1.83e-06	-57478.7	0	-57478.7	-20.0509	0.00200605	0.746851	G	A	intron_variant	MODIFIER	0.000916505
1	68137534	70742415	Dtr_Preg_Rate	0	30	1:68404625	1	68404625	1	2	0.106191	0.0681529	25699	-0.435768	10.2843	1	3.41e-06	-57478.8	0	-57478.8	-20.1527	0.00181185	0.974156	C	T	intron_variant	MODIFIER	0.000827781
1	68137534	70742415	Dtr_Preg_Rate	0	31	1:69340321	1	69340321	1	2	0.113915	0.0140038	25699	-0.370192	10.4107	1	2.99e-06	-57478.8	0	-57478.8	-20.1953	0.00173631	0.960513	T	C	intron_variant	MODIFIER	0.000793269
1	68137534	70742415	Dtr_Preg_Rate	0	32	1:68551315	1	68551315	1	2	0.107008	0.0482683	25699	-0.423351	10.1701	1	3.85e-06	-57478.9	0	-57478.9	-20.2906	0.00157853	0.969897	CTCAGATCAGATCAGATCAG	CTCAGATCAGATCAGATCAGATCAG	upstream_gene_variant	MODIFIER	0.000721184
1	68137534	70742415	Dtr_Preg_Rate	0	33	1:68724695	1	68724695	1	2	0.107475	0.0615097	25699	-0.411497	10.145	1	3.95e-06	-57479	0	-57479	-20.3429	0.00149811	0.968333	TCCCCCCC	TCCCCCCCC	intergenic_region	MODIFIER	0.000684442
1	68137534	70742415	Dtr_Preg_Rate	0	34	1:69791741	1	69791741	1	2	0.109732	0.013322	25699	-0.391651	10.1517	1	3.92e-06	-57479	0	-57479	-20.3859	0.00143501	0.972027	AAAGAAG	AAAG	intergenic_region	MODIFIER	0.000655614
1	68137534	70742415	Dtr_Preg_Rate	0	36	1:69817792	1	69817792	1	2	0.107203	0.0235069	25699	-0.401112	9.99947	1	4.6e-06	-57479.2	0	-57479.2	-20.5071	0.00127124	0.984803	AG	A	intron_variant	MODIFIER	0.000580792
1	68137534	70742415	Dtr_Preg_Rate	0	35	1:69802164	1	69802164	1	2	0.107203	0.0235069	25699	-0.401112	9.99947	1	4.6e-06	-57479.2	0	-57479.2	-20.5071	0.00127124	0.984803	G	A	3_prime_UTR_variant	MODIFIER	0.000580792
1	68137534	70742415	Dtr_Preg_Rate	0	51	1:69337260	1	69337260	1	2	0.133488	0.00241034	25699	-0.31279	9.32671	1	9.28e-06	-57480	0	-57480	-21.3955	0.000522889	0.877233	C	T	synonymous_variant	LOW	0.000564246
1	68137534	70742415	Dtr_Preg_Rate	0	53	1:69832336	1	69832336	1	2	0.10728	0.0279046	25699	-0.380147	9.10169	1	1.18e-05	-57480.1	0	-57480.1	-21.4139	0.000513349	0.983986	G	A	synonymous_variant	LOW	0.000553951
1	68137534	70742415	Dtr_Preg_Rate	0	37	1:69355416	1	69355416	1	2	0.117612	0.0142866	25699	-0.317381	10.1676	1	3.86e-06	-57479.2	0	-57479.2	-20.5811	0.00118059	0.943398	GTGGGGCTTATATTTA	G	intron_variant	MODIFIER	0.000539377
1	68137534	70742415	Dtr_Preg_Rate	0	38	1:69722850	1	69722850	1	2	0.121386	0.00681702	25699	0.384499	9.84377	1	5.41e-06	-57479.3	0	-57479.3	-20.6976	0.0010507	-0.920658	T	G	intron_variant	MODIFIER	0.000480034
1	68137534	70742415	Dtr_Preg_Rate	0	39	1:68907398	1	68907398	1	2	0.109537	0.0284791	25699	0.399756	9.71664	1	6.17e-06	-57479.4	0	-57479.4	-20.7797	0.000967944	-0.960329	A	G	intron_variant	MODIFIER	0.000442225
1	68137534	70742415	Dtr_Preg_Rate	0	40	1:69616428	1	69616428	1	2	0.122981	0.108512	25699	0.342307	9.80034	1	5.66e-06	-57479.5	0	-57479.5	-20.8552	0.000897528	-0.914465	T	C	intron_variant	MODIFIER	0.000410054
1	68137534	70742415	Dtr_Preg_Rate	0	43	1:68890868	1	68890868	1	2	0.109362	0.0220295	25699	0.398339	9.48231	1	7.89e-06	-57479.7	0	-57479.7	-21.0059	0.000771928	-0.959755	T	C	downstream_gene_variant	MODIFIER	0.000352671
1	68137534	70742415	Dtr_Preg_Rate	0	44	1:69383342	1	69383342	1	2	0.11732	0.120874	25699	0.350448	9.56966	1	7.2e-06	-57479.7	0	-57479.7	-21.051	0.000737887	-0.944996	T	A	intron_variant	MODIFIER	0.000337119
1	68137534	70742415	Dtr_Preg_Rate	0	45	1:68511602	1	68511602	1	2	0.109323	0.120313	25699	-0.380985	9.42202	1	8.4e-06	-57479.8	0	-57479.8	-21.1077	0.000697211	0.957205	AGAGCCTCTTGATGAAGGTGAGAGAGGAG	AGAG	intron_variant	MODIFIER	0.000318535
1	68137534	70742415	Dtr_Preg_Rate	0	46	1:68652593	1	68652593	1	2	0.107378	0.0875346	25699	-0.395745	9.33268	1	9.23e-06	-57479.8	0	-57479.8	-21.1546	0.000665323	0.967613	CTTTTT	CTTTT	intron_variant	MODIFIER	0.000303966
1	68137534	70742415	Dtr_Preg_Rate	0	47	1:68507503	1	68507503	1	2	0.106833	0.041031	25699	-0.392975	9.24941	1	1.01e-05	-57479.9	0	-57479.9	-21.2406	0.000610474	0.969552	G	A	intron_variant	MODIFIER	0.000278908
1	68137534	70742415	Dtr_Preg_Rate	0	48	1:68587638	1	68587638	1	2	0.107436	0.0818296	25699	-0.392992	9.22016	1	1.04e-05	-57479.9	0	-57479.9	-21.2683	0.000593788	0.967311	T	C	intron_variant	MODIFIER	0.000271284
1	68137534	70742415	Dtr_Preg_Rate	0	49	1:69552348	1	69552348	1	2	0.112339	0.183756	25699	-0.355482	9.24055	1	1.02e-05	-57480	0	-57480	-21.3493	0.000547607	0.965875	T	G	intron_variant	MODIFIER	0.000250185
1	68137534	70742415	Dtr_Preg_Rate	0	52	1:69347220	1	69347220	1	2	0.133488	0.00241034	25699	-0.31279	9.32671	1	9.28e-06	-57480	0	-57480	-21.3955	0.000522889	0.877233	ATACTTACTTAC	ATACTTAC	intron_variant	MODIFIER	0.000238893
1	68137534	70742415	Dtr_Preg_Rate	0	50	1:69329183	1	69329183	1	2	0.133488	0.00241034	25699	-0.31279	9.32671	1	9.28e-06	-57480	0	-57480	-21.3955	0.000522889	0.877233	G	A	intron_variant	MODIFIER	0.000238893
1	68137534	70742415	Dtr_Preg_Rate	0	54	1:69652314	1	69652314	1	2	0.141095	0.00161217	25699	0.361799	9.13528	1	1.13e-05	-57480.1	0	-57480.1	-21.4315	0.00050438	-0.844376	A	G	intron_variant	MODIFIER	0.000230436
1	68137534	70742415	Dtr_Preg_Rate	0	55	1:70134787	1	70134787	1	2	0.158138	0.474928	25699	-0.268717	9.41019	1	8.51e-06	-57480.1	0	-57480.1	-21.4681	0.000486264	0.77979	C	A	intron_variant	MODIFIER	0.00022216
1	68137534	70742415	Dtr_Preg_Rate	0	56	1:69613431	1	69613431	1	2	0.136951	0.761556	25699	0.281231	9.3429	1	9.13e-06	-57480.1	0	-57480.1	-21.4864	0.000477415	-0.859373	G	A	intron_variant	MODIFIER	0.000218117
1	68137534	70742415	Dtr_Preg_Rate	0	57	1:69096377	1	69096377	1	2	0.106171	0.0504846	25699	-0.405968	8.93476	1	1.4e-05	-57480.2	0	-57480.2	-21.5063	0.000468019	0.979024	G	A	intergenic_region	MODIFIER	0.000213824
1	68137534	70742415	Dtr_Preg_Rate	0	58	1:68435194	1	68435194	1	2	0.109518	0.10628	25699	-0.37414	8.96483	1	1.36e-05	-57480.2	0	-57480.2	-21.5595	0.000443785	0.957251	G	A	intergenic_region	MODIFIER	0.000202752
1	68137534	70742415	Dtr_Preg_Rate	0	59	1:68507113	1	68507113	1	2	0.109518	0.10628	25699	-0.37414	8.96483	1	1.36e-05	-57480.2	0	-57480.2	-21.5595	0.000443785	0.957251	T	C	intron_variant	MODIFIER	0.000202752
1	68137534	70742415	Dtr_Preg_Rate	0	60	1:68550922	1	68550922	1	2	0.109518	0.10628	25699	-0.37414	8.96483	1	1.36e-05	-57480.2	0	-57480.2	-21.5595	0.000443785	0.957251	G	A	upstream_gene_variant	MODIFIER	0.000202752
1	68137534	70742415	Dtr_Preg_Rate	0	61	1:69731051	1	69731051	1	2	0.121094	0.00798183	25699	0.363699	8.9442	1	1.39e-05	-57480.3	0	-57480.3	-21.6073	0.000423054	-0.918776	C	T	upstream_gene_variant	MODIFIER	0.000193281
1	68137534	70742415	Dtr_Preg_Rate	0	62	1:69685973	1	69685973	1	2	0.121075	0.0079768	25699	0.359116	8.7112	1	1.77e-05	-57480.5	0	-57480.5	-21.8405	0.00033506	-0.918665	A	T	intron_variant	MODIFIER	0.000153079
1	68137534	70742415	Dtr_Preg_Rate	0	63	1:69471098	1	69471098	1	2	0.113643	0.158865	25699	-0.34639	8.71382	1	1.76e-05	-57480.5	0	-57480.5	-21.8741	0.000323987	0.959016	GAAA	GAAAA	intron_variant	MODIFIER	0.00014802
1	68137534	70742415	Dtr_Preg_Rate	0	64	1:69496293	1	69496293	1	2	0.113779	0.159337	25699	-0.349758	8.59577	1	2e-05	-57480.6	0	-57480.6	-21.9761	0.000292591	0.959783	G	C	intron_variant	MODIFIER	0.000133676
1	68137534	70742415	Dtr_Preg_Rate	0	65	1:69553351	1	69553351	1	2	0.113701	0.168442	25699	-0.348816	8.54982	1	2.1e-05	-57480.7	0	-57480.7	-22.0222	0.000279403	0.959755	A	G	intron_variant	MODIFIER	0.000127651
1	68137534	70742415	Dtr_Preg_Rate	0	68	1:69525885	1	69525885	1	2	0.113915	0.150761	25699	-0.343469	8.35266	1	2.58e-05	-57480.9	0	-57480.9	-22.2238	0.000228392	0.959128	CTTGTTGTTG	CTTGTTG	intron_variant	MODIFIER	0.000104346
1	68137534	70742415	Dtr_Preg_Rate	0	67	1:69522485	1	69522485	1	2	0.113915	0.150761	25699	-0.343469	8.35266	1	2.58e-05	-57480.9	0	-57480.9	-22.2238	0.000228392	0.959128	C	G	intron_variant	MODIFIER	0.000104346
1	68137534	70742415	Dtr_Preg_Rate	0	66	1:69427569	1	69427569	1	2	0.113915	0.150761	25699	-0.343469	8.35266	1	2.58e-05	-57480.9	0	-57480.9	-22.2238	0.000228392	0.959128	CTGTG	CTG	intron_variant	MODIFIER	0.000104346
1	68137534	70742415	Dtr_Preg_Rate	0	69	1:68679993	1	68679993	1	2	0.108039	0.0724392	25699	-0.362214	8.23742	1	2.91e-05	-57480.9	0	-57480.9	-22.2793	0.000216048	0.964432	G	T	intergenic_region	MODIFIER	9.87e-05
1	68137534	70742415	Dtr_Preg_Rate	0	70	1:69848463	1	69848463	1	2	0.123312	0.00759989	25699	-0.326613	8.32122	1	2.67e-05	-57481	0	-57481	-22.3037	0.000210835	0.909668	A	T	intron_variant	MODIFIER	9.63e-05
1	68137534	70742415	Dtr_Preg_Rate	0	72	1:68578303	1	68578303	1	2	0.109965	0.147068	25699	-0.347152	8.09831	1	3.37e-05	-57481.1	0	-57481.1	-22.4529	0.000181625	0.954868	A	G	downstream_gene_variant	MODIFIER	8.3e-05
1	68137534	70742415	Dtr_Preg_Rate	0	71	1:68564813	1	68564813	1	2	0.109965	0.147068	25699	-0.347152	8.09831	1	3.37e-05	-57481.1	0	-57481.1	-22.4529	0.000181625	0.954868	T	C	intergenic_region	MODIFIER	8.3e-05
1	68137534	70742415	Dtr_Preg_Rate	0	73	1:68535433	1	68535433	1	2	0.109654	0.113791	25699	-0.353571	8.05757	1	3.52e-05	-57481.1	0	-57481.1	-22.4729	0.000178021	0.956579	C	T	intron_variant	MODIFIER	8.13e-05
1	68137534	70742415	Dtr_Preg_Rate	0	74	1:69645105	1	69645105	1	2	0.141153	0.00176763	25699	0.33593	8.09962	1	3.37e-05	-57481.1	0	-57481.1	-22.4845	0.000175971	-0.844029	G	A	intron_variant	MODIFIER	8.04e-05
1	68137534	70742415	Dtr_Preg_Rate	0	75	1:69420833	1	69420833	1	2	0.113973	0.142345	25699	-0.336654	7.99509	1	3.76e-05	-57481.2	0	-57481.2	-22.5808	0.000159821	0.960455	C	T	intron_variant	MODIFIER	7.3e-05
1	68137534	70742415	Dtr_Preg_Rate	0	76	1:70120947	1	70120947	1	2	0.176369	0.109688	25699	-0.237052	8.09064	1	3.4e-05	-57481.5	0	-57481.5	-22.8416	0.00012313	0.729919	G	A	intergenic_region	MODIFIER	5.63e-05
1	68137534	70742415	Dtr_Preg_Rate	0	77	1:69792451	1	69792451	1	2	0.122631	0.00561925	25699	-0.327675	7.69252	1	5.17e-05	-57481.5	0	-57481.5	-22.8922	0.000117048	0.912048	C	G	intergenic_region	MODIFIER	5.35e-05
1	68137534	70742415	Dtr_Preg_Rate	0	78	1:70117597	1	70117597	1	2	0.150901	0.105505	25699	-0.261276	7.83466	1	4.45e-05	-57481.6	0	-57481.6	-22.9851	0.000106664	0.802794	C	T	intergenic_region	MODIFIER	4.87e-05
1	68137534	70742415	Dtr_Preg_Rate	0	79	1:69355910	1	69355910	1	2	0.179093	0.000968265	25699	-0.253111	7.79637	1	4.63e-05	-57481.7	0	-57481.7	-23.0529	9.97e-05	0.73514	T	C	intron_variant	MODIFIER	4.55e-05
1	68137534	70742415	Dtr_Preg_Rate	0	80	1:70115313	1	70115313	1	2	0.126055	0.0154785	25699	-0.293531	7.53183	1	6.12e-05	-57481.8	0	-57481.8	-23.1531	9.02e-05	0.893103	G	T	intergenic_region	MODIFIER	4.12e-05
1	68137534	70742415	Dtr_Preg_Rate	0	81	1:70133434	1	70133434	1	2	0.150025	0.501218	25699	-0.242423	7.68248	1	5.22e-05	-57481.8	0	-57481.8	-23.203	8.58e-05	0.803897	A	C	intron_variant	MODIFIER	3.92e-05
1	68137534	70742415	Dtr_Preg_Rate	0	82	1:68455315	1	68455315	1	2	0.128235	0.086196	25699	-0.303058	7.41359	1	6.94e-05	-57481.9	0	-57481.9	-23.232	8.33e-05	0.872645	T	G	intergenic_region	MODIFIER	3.81e-05
1	68137534	70742415	Dtr_Preg_Rate	0	83	1:70130697	1	70130697	1	2	0.176427	0.135741	25699	-0.227639	7.58448	1	5.79e-05	-57482	0	-57482	-23.3579	7.35e-05	0.729808	GTTTT	GTTT	intron_variant	MODIFIER	3.36e-05
1	68137534	70742415	Dtr_Preg_Rate	0	97	1:68929240	1	68929240	1	2	0.24501	0.203037	25699	0.220968	5.01977	1	0.000891886	-57484.4	0	-57484.4	-25.7616	6.64e-06	-0.587818	C	A	missense_variant	MODERATE	3.04e-05
1	68137534	70742415	Dtr_Preg_Rate	0	84	1:69403078	1	69403078	1	2	0.218335	0.763014	25699	-0.233483	7.13508	1	9.32e-05	-57482.4	0	-57482.4	-23.7534	4.95e-05	0.65212	A	C	intron_variant	MODIFIER	2.26e-05
1	68137534	70742415	Dtr_Preg_Rate	0	85	1:69782678	1	69782678	1	2	0.109907	0.0226075	25699	-0.313137	6.766	1	0.000137799	-57482.5	0	-57482.5	-23.8042	4.7e-05	0.970764	GAGACTGATGGTAG	GAGACTGATGGTAGACTGATGGTAG	3_prime_UTR_variant	MODIFIER	2.15e-05
1	68137534	70742415	Dtr_Preg_Rate	0	86	1:69402175	1	69402175	1	2	0.218491	0.791135	25699	-0.229866	6.93183	1	0.000115568	-57482.6	0	-57482.6	-23.9588	4.03e-05	0.652362	G	A	intron_variant	MODIFIER	1.84e-05
1	68137534	70742415	Dtr_Preg_Rate	0	106	1:68895458	1	68895458	1	2	0.245282	0.169731	25699	0.210373	4.47102	1	0.00161546	-57485	0	-57485	-26.3071	3.85e-06	-0.585883	T	C	missense_variant	MODERATE	1.76e-05
1	68137534	70742415	Dtr_Preg_Rate	0	87	1:69574228	1	69574228	1	2	0.130414	0.0856406	25699	0.277916	6.59704	1	0.000164889	-57482.7	0	-57482.7	-24.0807	3.57e-05	-0.886953	A	G	intron_variant	MODIFIER	1.63e-05
1	68137534	70742415	Dtr_Preg_Rate	0	88	1:69613930	1	69613930	1	2	0.126464	0.117128	25699	0.265442	6.41805	1	0.000199468	-57482.9	0	-57482.9	-24.2928	2.88e-05	-0.899286	C	T	intron_variant	MODIFIER	1.32e-05
1	68137534	70742415	Dtr_Preg_Rate	0	89	1:68208635	1	68208635	1	2	0.107592	0.0239386	25699	-0.334695	5.85026	1	0.000365554	-57483.2	0	-57483.2	-24.586	2.15e-05	0.953431	C	T	intron_variant	MODIFIER	9.83e-06
1	68137534	70742415	Dtr_Preg_Rate	0	90	1:69701554	1	69701554	1	2	0.172536	0.00571041	25699	0.24303	6.19562	1	0.000252803	-57483.2	0	-57483.2	-24.5871	2.15e-05	-0.747755	T	C	intron_variant	MODIFIER	9.82e-06
1	68137534	70742415	Dtr_Preg_Rate	0	91	1:68520189	1	68520189	1	2	0.129168	0.0782672	25699	-0.26546	5.88419	1	0.000352527	-57483.4	0	-57483.4	-24.7865	1.76e-05	0.868918	T	C	intron_variant	MODIFIER	8.04e-06
1	68137534	70742415	Dtr_Preg_Rate	0	92	1:69613540	1	69613540	1	2	0.129986	0.0398883	25699	0.237868	5.43278	1	0.000571813	-57484	0	-57484	-25.311	1.04e-05	-0.885478	TTTT	TTTTT	intron_variant	MODIFIER	4.76e-06
1	68137534	70742415	Dtr_Preg_Rate	0	124	1:68895920	1	68895920	1	2	0.245671	0.131998	25699	0.180493	3.13258	1	0.0070305	-57486.3	0	-57486.3	-27.642	1.01e-06	-0.584437	T	C	missense_variant	MODERATE	4.64e-06
1	68137534	70742415	Dtr_Preg_Rate	0	93	1:70018209	1	70018209	1	2	0.243434	0.03963	25699	0.219126	5.27858	1	0.000674887	-57484.2	0	-57484.2	-25.5341	8.34e-06	-0.596871	C	T	intergenic_region	MODIFIER	3.81e-06
1	68137534	70742415	Dtr_Preg_Rate	0	7	1:69652189	1	69652189	1	2	0.106016	0.0429561	25699	0.48928	13.6729	1	1.01e-07	-57475.4	0	-57475.4	-16.7849	0.0525738	-0.994596	G	A	splice_acceptor_variant&intron_variant	HIGH	3.69e-06
1	68137534	70742415	Dtr_Preg_Rate	0	94	1:69975481	1	69975481	1	2	0.246216	0.0609612	25699	0.209906	5.1672	1	0.000760844	-57484.3	0	-57484.3	-25.6787	7.21e-06	-0.594477	T	A	intergenic_region	MODIFIER	3.3e-06
1	68137534	70742415	Dtr_Preg_Rate	0	95	1:68224798	1	68224798	1	2	0.112884	0.0132581	25699	-0.274806	4.79382	1	0.00113846	-57484.4	0	-57484.4	-25.7486	6.73e-06	0.92718	C	A	intron_variant	MODIFIER	3.07e-06
1	68137534	70742415	Dtr_Preg_Rate	0	96	1:68915539	1	68915539	1	2	0.24501	0.203037	25699	0.220968	5.01977	1	0.000891886	-57484.4	0	-57484.4	-25.7616	6.64e-06	-0.587818	C	A	intron_variant	MODIFIER	3.03e-06
1	68137534	70742415	Dtr_Preg_Rate	0	98	1:68963538	1	68963538	1	2	0.242539	0.0630268	25699	0.22349	5.00518	1	0.000906037	-57484.4	0	-57484.4	-25.7635	6.63e-06	-0.592126	T	C	upstream_gene_variant	MODIFIER	3.03e-06
1	68137534	70742415	Dtr_Preg_Rate	0	99	1:68964916	1	68964916	1	2	0.242539	0.0630268	25699	0.22349	5.00518	1	0.000906037	-57484.4	0	-57484.4	-25.7635	6.63e-06	-0.592126	G	C	upstream_gene_variant	MODIFIER	3.03e-06
1	68137534	70742415	Dtr_Preg_Rate	0	100	1:68642776	1	68642776	1	2	0.141815	0.0367277	25699	0.214545	4.94919	1	0.000962484	-57484.5	0	-57484.5	-25.8553	6.05e-06	-0.822256	A	G	intron_variant	MODIFIER	2.76e-06
1	68137534	70742415	Dtr_Preg_Rate	0	101	1:69374753	1	69374753	1	2	0.237461	0.93822	25699	0.200869	4.95019	1	0.000961449	-57484.6	0	-57484.6	-25.9202	5.67e-06	-0.615471	A	G	intron_variant	MODIFIER	2.59e-06
1	68137534	70742415	Dtr_Preg_Rate	0	102	1:68875849	1	68875849	1	2	0.118896	0.1327	25699	0.240191	4.59651	1	0.00140974	-57484.7	0	-57484.7	-26.0616	4.92e-06	-0.914508	T	C	intergenic_region	MODIFIER	2.25e-06
1	68137534	70742415	Dtr_Preg_Rate	0	103	1:69354503	1	69354503	1	2	0.18812	0.0103755	25699	-0.190801	4.65655	1	0.0013209	-57484.9	0	-57484.9	-26.2376	4.13e-06	0.712439	G	A	intron_variant	MODIFIER	1.88e-06
1	68137534	70742415	Dtr_Preg_Rate	0	104	1:69995927	1	69995927	1	2	0.262267	0.00763114	25699	0.196195	4.60757	1	0.00139292	-57484.9	0	-57484.9	-26.2539	4.06e-06	-0.569193	G	A	intergenic_region	MODIFIER	1.85e-06
1	68137534	70742415	Dtr_Preg_Rate	0	105	1:68894836	1	68894836	1	2	0.245282	0.169731	25699	0.210373	4.47102	1	0.00161546	-57485	0	-57485	-26.3071	3.85e-06	-0.585883	T	C	downstream_gene_variant	MODIFIER	1.76e-06
1	68137534	70742415	Dtr_Preg_Rate	0	107	1:69839533	1	69839533	1	2	0.250924	0.797034	25699	-0.17084	4.63589	1	0.00135081	-57485	0	-57485	-26.3667	3.63e-06	0.588995	A	G	intron_variant	MODIFIER	1.66e-06
1	68137534	70742415	Dtr_Preg_Rate	0	108	1:69522892	1	69522892	1	2	0.262578	0.802852	25699	-0.177985	4.54104	1	0.00149718	-57485.1	0	-57485.1	-26.4113	3.47e-06	0.575461	G	A	intron_variant	MODIFIER	1.58e-06
1	68137534	70742415	Dtr_Preg_Rate	0	109	1:70035734	1	70035734	1	2	0.178762	1.14e-05	25699	-0.193289	4.382	1	0.00177963	-57485.1	0	-57485.1	-26.4718	3.26e-06	0.723813	G	T	intron_variant	MODIFIER	1.49e-06
1	68137534	70742415	Dtr_Preg_Rate	0	110	1:70023746	1	70023746	1	2	0.260827	0.0792185	25699	0.191802	4.37706	1	0.00178921	-57485.1	0	-57485.1	-26.484	3.22e-06	-0.568532	A	G	downstream_gene_variant	MODIFIER	1.47e-06
1	68137534	70742415	Dtr_Preg_Rate	0	111	1:69553824	1	69553824	1	2	0.163644	0.0312663	25699	-0.201742	4.27432	1	0.00200098	-57485.2	0	-57485.2	-26.5256	3.09e-06	0.776295	G	A	intron_variant	MODIFIER	1.41e-06
1	68137534	70742415	Dtr_Preg_Rate	0	112	1:69610163	1	69610163	1	2	0.137963	0.0395061	25699	-0.207924	4.13141	1	0.00233853	-57485.3	0	-57485.3	-26.6231	2.81e-06	0.85453	A	G	intron_variant	MODIFIER	1.28e-06
1	68137534	70742415	Dtr_Preg_Rate	0	113	1:68179007	1	68179007	1	2	0.131737	0.361017	25699	-0.217269	3.85916	1	0.00315028	-57485.5	0	-57485.5	-26.8211	2.3e-06	0.846961	A	C	intron_variant	MODIFIER	1.05e-06
1	68137534	70742415	Dtr_Preg_Rate	0	114	1:69976827	1	69976827	1	2	0.276587	0.0252952	25699	0.181425	4.0193	1	0.00264338	-57485.5	0	-57485.5	-26.8593	2.22e-06	-0.547743	T	C	intergenic_region	MODIFIER	1.01e-06
1	68137534	70742415	Dtr_Preg_Rate	0	115	1:70290383	1	70290383	1	2	0.136192	0.0453048	25699	-0.22553	3.65118	1	0.00395938	-57485.6	0	-57485.6	-26.9673	1.99e-06	0.852568	T	C	3_prime_UTR_variant	MODIFIER	9.09e-07
1	68137534	70742415	Dtr_Preg_Rate	0	116	1:70434141	1	70434141	1	2	0.136231	0.0453704	25699	-0.224573	3.60485	1	0.00416672	-57485.7	0	-57485.7	-27.0123	1.9e-06	0.852797	A	G	intergenic_region	MODIFIER	8.69e-07
1	68137534	70742415	Dtr_Preg_Rate	0	117	1:70362768	1	70362768	1	2	0.136134	0.0481537	25699	-0.21705	3.31749	1	0.00572473	-57485.9	0	-57485.9	-27.2974	1.43e-06	0.853158	T	A	intron_variant	MODIFIER	6.53e-07
1	68137534	70742415	Dtr_Preg_Rate	0	118	1:68350400	1	68350400	1	2	0.201603	0.869182	25699	-0.186252	3.36641	1	0.00542257	-57486.1	0	-57486.1	-27.4079	1.28e-06	0.659433	A	G	intron_variant	MODIFIER	5.85e-07
1	68137534	70742415	Dtr_Preg_Rate	0	119	1:69604928	1	69604928	1	2	0.135608	0.0911147	25699	-0.189534	3.33378	1	0.00562222	-57486.1	0	-57486.1	-27.4188	1.27e-06	0.864534	A	G	intron_variant	MODIFIER	5.78e-07
1	68137534	70742415	Dtr_Preg_Rate	0	120	1:69786875	1	69786875	1	2	0.226118	0.0252948	25699	-0.160026	3.49314	1	0.00471329	-57486.1	0	-57486.1	-27.4491	1.23e-06	0.628944	G	A	downstream_gene_variant	MODIFIER	5.61e-07
1	68137534	70742415	Dtr_Preg_Rate	0	121	1:69902192	1	69902192	1	2	0.259971	0.208974	25699	-0.164914	3.43059	1	0.00505077	-57486.1	0	-57486.1	-27.4736	1.2e-06	0.573101	G	T	upstream_gene_variant	MODIFIER	5.48e-07
1	68137534	70742415	Dtr_Preg_Rate	0	122	1:69786399	1	69786399	1	2	0.166952	0.16104	25699	-0.176288	3.32943	1	0.00564941	-57486.1	0	-57486.1	-27.4951	1.17e-06	0.759521	TCTCCTC	TCTC	downstream_gene_variant	MODIFIER	5.36e-07
1	68137534	70742415	Dtr_Preg_Rate	0	123	1:69850001	1	69850001	1	2	0.259991	0.209008	25699	-0.163237	3.34971	1	0.00552385	-57486.2	0	-57486.2	-27.5543	1.11e-06	0.573071	C	G	intron_variant	MODIFIER	5.05e-07
1	68137534	70742415	Dtr_Preg_Rate	0	125	1:70608135	1	70608135	1	2	0.136581	0.0206449	25699	-0.203227	2.96707	1	0.0084566	-57486.3	0	-57486.3	-27.6655	9.89e-07	0.849876	C	T	intron_variant	MODIFIER	4.52e-07
1	68137534	70742415	Dtr_Preg_Rate	0	126	1:69353459	1	69353459	1	2	0.203043	0.0439904	25699	0.153554	3.25075	1	0.00616474	-57486.3	0	-57486.3	-27.7014	9.54e-07	-0.679691	C	T	intron_variant	MODIFIER	4.36e-07
1	68137534	70742415	Dtr_Preg_Rate	0	127	1:68176759	1	68176759	1	2	0.190474	0.031218	25699	-0.164768	2.97544	1	0.00837778	-57486.5	0	-57486.5	-27.8681	8.08e-07	0.679033	A	G	intron_variant	MODIFIER	3.69e-07
1	68137534	70742415	Dtr_Preg_Rate	0	128	1:68588309	1	68588309	1	2	0.194015	0.556294	25699	-0.159345	2.93845	1	0.00873173	-57486.6	0	-57486.6	-27.9333	7.57e-07	0.683008	C	G	intron_variant	MODIFIER	3.46e-07
1	68137534	70742415	Dtr_Preg_Rate	0	129	1:70044509	1	70044509	1	2	0.251858	0.0200348	25699	-0.154605	2.8971	1	0.00914545	-57486.6	0	-57486.6	-27.9988	7.09e-07	0.58364	C	T	intron_variant	MODIFIER	3.24e-07
1	68137534	70742415	Dtr_Preg_Rate	0	130	1:70061936	1	70061936	1	2	0.256897	0.529357	25699	-0.146844	2.94633	1	0.00865503	-57486.7	0	-57486.7	-28.0082	7.02e-07	0.576399	T	C	intron_variant	MODIFIER	3.21e-07
1	68137534	70742415	Dtr_Preg_Rate	0	131	1:70252861	1	70252861	1	2	0.254913	0.102279	25699	-0.135756	3.02592	1	0.00791835	-57486.7	0	-57486.7	-28.0186	6.95e-07	0.580161	G	GTCC	upstream_gene_variant	MODIFIER	3.18e-07
1	68137534	70742415	Dtr_Preg_Rate	0	132	1:69788342	1	69788342	1	2	0.132301	0.259549	25699	-0.170678	2.72626	1	0.0110795	-57486.7	0	-57486.7	-28.0449	6.77e-07	0.872685	A	T	intergenic_region	MODIFIER	3.09e-07
1	68137534	70742415	Dtr_Preg_Rate	0	133	1:68346891	1	68346891	1	2	0.20528	0.796344	25699	-0.171174	2.58035	1	0.0130619	-57486.8	0	-57486.8	-28.1648	6.01e-07	0.650757	AGC	AC	intron_variant	MODIFIER	2.74e-07
1	68137534	70742415	Dtr_Preg_Rate	0	134	1:68351423	1	68351423	1	2	0.20528	0.796344	25699	-0.171174	2.58035	1	0.0130619	-57486.8	0	-57486.8	-28.1648	6.01e-07	0.650757	AGCCCCAGCTCTG	AG	intron_variant	MODIFIER	2.74e-07
1	68137534	70742415	Dtr_Preg_Rate	0	135	1:68429021	1	68429021	1	2	0.196097	0.411646	25699	-0.149783	2.64915	1	0.0120854	-57486.9	0	-57486.9	-28.2405	5.57e-07	0.678512	T	C	downstream_gene_variant	MODIFIER	2.54e-07
1	68137534	70742415	Dtr_Preg_Rate	0	136	1:70299532	1	70299532	1	2	0.254913	0.102279	25699	-0.130308	2.75138	1	0.0107708	-57486.9	0	-57486.9	-28.2935	5.28e-07	0.580161	T	C	intron_variant	MODIFIER	2.41e-07
1	68137534	70742415	Dtr_Preg_Rate	0	137	1:70149534	1	70149534	1	2	0.217849	0.576668	25699	-0.10258	2.98419	1	0.00829627	-57487	0	-57487	-28.3346	5.07e-07	0.636858	T	G	intron_variant	MODIFIER	2.32e-07
1	68137534	70742415	Dtr_Preg_Rate	0	138	1:70337439	1	70337439	1	2	0.254952	0.0989102	25699	-0.129161	2.68996	1	0.0115419	-57487	0	-57487	-28.3543	4.97e-07	0.5801	T	C	intron_variant	MODIFIER	2.27e-07
1	68137534	70742415	Dtr_Preg_Rate	0	139	1:68345397	1	68345397	1	2	0.213783	0.904	25699	0.153677	2.44721	1	0.0151888	-57487	0	-57487	-28.3836	4.82e-07	-0.636215	C	G	intron_variant	MODIFIER	2.2e-07
1	68137534	70742415	Dtr_Preg_Rate	0	140	1:69551784	1	69551784	1	2	0.160862	0.0138534	25699	-0.154233	2.30845	1	0.0177881	-57487.1	0	-57487.1	-28.4947	4.32e-07	0.782313	A	G	intron_variant	MODIFIER	1.97e-07
1	68137534	70742415	Dtr_Preg_Rate	0	141	1:68379159	1	68379159	1	2	0.207887	0.962236	25699	-0.154346	2.20954	1	0.0199179	-57487.2	0	-57487.2	-28.5749	3.98e-07	0.645672	A	T	intron_variant	MODIFIER	1.82e-07
1	68137534	70742415	Dtr_Preg_Rate	0	142	1:69380967	1	69380967	1	2	0.270691	0.491947	25699	0.139091	2.28398	1	0.0182921	-57487.3	0	-57487.3	-28.6181	3.82e-07	-0.562152	T	C	intron_variant	MODIFIER	1.74e-07
1	68137534	70742415	Dtr_Preg_Rate	0	143	1:70569484	1	70569484	1	2	0.255282	0.824731	25699	-0.12996	2.3616	1	0.0167422	-57487.3	0	-57487.3	-28.6221	3.8e-07	0.580079	G	A	downstream_gene_variant	MODIFIER	1.74e-07
1	68137534	70742415	Dtr_Preg_Rate	0	145	1:68390942	1	68390942	1	2	0.195494	0.4452	25699	-0.140585	2.25769	1	0.01885	-57487.3	0	-57487.3	-28.629	3.78e-07	0.680355	G	A	upstream_gene_variant	MODIFIER	1.72e-07
1	68137534	70742415	Dtr_Preg_Rate	0	144	1:68383825	1	68383825	1	2	0.195494	0.4452	25699	-0.140585	2.25769	1	0.01885	-57487.3	0	-57487.3	-28.629	3.78e-07	0.680355	TCCCCC	TCCCC	intron_variant	MODIFIER	1.72e-07
1	68137534	70742415	Dtr_Preg_Rate	0	146	1:68875029	1	68875029	1	2	0.25501	0.221319	25699	0.144098	2.20014	1	0.0201336	-57487.3	0	-57487.3	-28.6513	3.69e-07	-0.570675	T	G	intergenic_region	MODIFIER	1.69e-07
1	68137534	70742415	Dtr_Preg_Rate	0	148	1:70546955	1	70546955	1	2	0.255418	0.571548	25699	-0.124525	2.03421	1	0.0243657	-57487.6	0	-57487.6	-28.9315	2.79e-07	0.58084	T	G	intron_variant	MODIFIER	1.27e-07
1	68137534	70742415	Dtr_Preg_Rate	0	147	1:70507203	1	70507203	1	2	0.255418	0.571548	25699	-0.124525	2.03421	1	0.0243657	-57487.6	0	-57487.6	-28.9315	2.79e-07	0.58084	CAT	CT	intron_variant	MODIFIER	1.27e-07
1	68137534	70742415	Dtr_Preg_Rate	0	149	1:69414430	1	69414430	1	2	0.162185	0.0210558	25699	-0.138814	1.83175	1	0.0308102	-57487.6	0	-57487.6	-28.9837	2.65e-07	0.77927	C	A	intron_variant	MODIFIER	1.21e-07
1	68137534	70742415	Dtr_Preg_Rate	0	150	1:68816712	1	68816712	1	2	0.154111	0.0087881	25699	-0.120151	1.52405	1	0.0442213	-57488	0	-57488	-29.3651	1.81e-07	0.785046	T	G	intergenic_region	MODIFIER	8.26e-08
1	68137534	70742415	Dtr_Preg_Rate	0	151	1:68844801	1	68844801	1	2	0.156348	0.00471268	25699	-0.118009	1.50955	1	0.0449875	-57488	0	-57488	-29.3939	1.76e-07	0.778382	G	T	intergenic_region	MODIFIER	8.03e-08
1	68137534	70742415	Dtr_Preg_Rate	0	152	1:68632104	1	68632104	1	2	0.160434	0.147838	25699	-0.126183	1.28439	1	0.0588759	-57488.1	0	-57488.1	-29.4927	1.59e-07	0.767423	C	T	intron_variant	MODIFIER	7.27e-08
1	68137534	70742415	Dtr_Preg_Rate	0	154	1:68789000	1	68789000	1	2	0.154247	0.0133317	25699	-0.115555	1.39222	1	0.0517315	-57488.1	0	-57488.1	-29.5022	1.58e-07	0.783969	G	T	intergenic_region	MODIFIER	7.2e-08
1	68137534	70742415	Dtr_Preg_Rate	0	153	1:68752156	1	68752156	1	2	0.154247	0.0133317	25699	-0.115555	1.39222	1	0.0517315	-57488.1	0	-57488.1	-29.5022	1.58e-07	0.783969	A	C	intergenic_region	MODIFIER	7.2e-08
1	68137534	70742415	Dtr_Preg_Rate	0	155	1:69373496	1	69373496	1	2	0.270789	0.52238	25699	0.107382	1.1869	1	0.0662412	-57488.4	0	-57488.4	-29.7235	1.26e-07	-0.562131	T	G	intron_variant	MODIFIER	5.77e-08
1	68137534	70742415	Dtr_Preg_Rate	0	156	1:68406422	1	68406422	1	2	0.256858	0.641459	25699	0.0932539	1.29704	1	0.0579858	-57488.4	0	-57488.4	-29.786	1.19e-07	-0.56913	T	C	intron_variant	MODIFIER	5.42e-08
1	68137534	70742415	Dtr_Preg_Rate	0	157	1:68677019	1	68677019	1	2	0.195941	0.0444936	25699	0.103073	1.13115	1	0.0708892	-57488.5	0	-57488.5	-29.8034	1.17e-07	-0.677448	G	A	intergenic_region	MODIFIER	5.33e-08
1	68137534	70742415	Dtr_Preg_Rate	0	158	1:68670244	1	68670244	1	2	0.193938	0.0389216	25699	0.0997542	1.00195	1	0.0830642	-57488.6	0	-57488.6	-29.924	1.03e-07	-0.681483	C	T	upstream_gene_variant	MODIFIER	4.72e-08
1	68137534	70742415	Dtr_Preg_Rate	0	159	1:70468738	1	70468738	1	2	0.156932	0.122563	25699	-0.104635	0.894721	1	0.0948873	-57488.6	0	-57488.6	-29.9465	1.01e-07	0.782155	T	C	intergenic_region	MODIFIER	4.62e-08
1	68137534	70742415	Dtr_Preg_Rate	0	160	1:69467948	1	69467948	1	2	0.276898	0.0375665	25699	-0.0679227	1.39654	1	0.0514647	-57488.7	0	-57488.7	-30.0304	9.3e-08	0.559227	TCCC	TCC	intron_variant	MODIFIER	4.25e-08
1	68137534	70742415	Dtr_Preg_Rate	0	161	1:70664610	1	70664610	1	2	0.151387	0.135417	25699	-0.104979	0.738147	1	0.115574	-57488.7	0	-57488.7	-30.0402	9.21e-08	0.79872	A	T	upstream_gene_variant	MODIFIER	4.21e-08
1	68137534	70742415	Dtr_Preg_Rate	0	163	1:70607390	1	70607390	1	2	0.151426	0.129258	25699	-0.104729	0.729981	1	0.116782	-57488.7	0	-57488.7	-30.0475	9.14e-08	0.798774	T	C	intron_variant	MODIFIER	4.18e-08
1	68137534	70742415	Dtr_Preg_Rate	0	164	1:70657142	1	70657142	1	2	0.151426	0.129258	25699	-0.104729	0.729981	1	0.116782	-57488.7	0	-57488.7	-30.0475	9.14e-08	0.798774	T	C	intron_variant	MODIFIER	4.18e-08
1	68137534	70742415	Dtr_Preg_Rate	0	162	1:70570405	1	70570405	1	2	0.151426	0.129258	25699	-0.104729	0.729981	1	0.116782	-57488.7	0	-57488.7	-30.0475	9.14e-08	0.798774	C	T	downstream_gene_variant	MODIFIER	4.18e-08
1	68137534	70742415	Dtr_Preg_Rate	0	166	1:70532406	1	70532406	1	2	0.151582	0.14231	25699	-0.0996936	0.620835	1	0.134336	-57488.8	0	-57488.8	-30.1594	8.17e-08	0.79946	G	C	intron_variant	MODIFIER	3.73e-08
1	68137534	70742415	Dtr_Preg_Rate	0	165	1:70503630	1	70503630	1	2	0.151582	0.14231	25699	-0.0996936	0.620835	1	0.134336	-57488.8	0	-57488.8	-30.1594	8.17e-08	0.79946	C	A	downstream_gene_variant	MODIFIER	3.73e-08
1	68137534	70742415	Dtr_Preg_Rate	0	167	1:68636628	1	68636628	1	2	0.193821	0.0592544	25699	0.0890233	0.706784	1	0.120288	-57488.9	0	-57488.9	-30.2236	7.66e-08	-0.681651	C	T	intron_variant	MODIFIER	3.5e-08
1	68137534	70742415	Dtr_Preg_Rate	0	168	1:69226556	1	69226556	1	2	0.205241	0.334263	25699	-0.0782992	0.75944	1	0.11249	-57489	0	-57489	-30.3207	6.95e-08	0.674588	G	A	intergenic_region	MODIFIER	3.18e-08
1	68137534	70742415	Dtr_Preg_Rate	0	169	1:69298103	1	69298103	1	2	0.214094	0.0199988	25699	0.0766992	0.675838	1	0.125148	-57489	0	-57489	-30.3906	6.48e-08	-0.656786	G	A	intron_variant	MODIFIER	2.96e-08
1	68137534	70742415	Dtr_Preg_Rate	0	170	1:70460529	1	70460529	1	2	0.172536	0.152459	25699	0.0797512	0.39682	1	0.180483	-57489.1	0	-57489.1	-30.4951	5.84e-08	-0.736549	G	A	intergenic_region	MODIFIER	2.67e-08
1	68137534	70742415	Dtr_Preg_Rate	0	172	1:70698691	1	70698691	1	2	0.20921	0.479618	25699	-0.0713962	0.280952	1	0.211387	-57489.3	0	-57489.3	-30.6525	4.99e-08	0.656994	T	C	upstream_gene_variant	MODIFIER	2.28e-08
1	68137534	70742415	Dtr_Preg_Rate	0	171	1:70684848	1	70684848	1	2	0.20921	0.479618	25699	-0.0713962	0.280952	1	0.211387	-57489.3	0	-57489.3	-30.6525	4.99e-08	0.656994	C	T	intergenic_region	MODIFIER	2.28e-08
1	68137534	70742415	Dtr_Preg_Rate	0	173	1:69793091	1	69793091	1	2	0.266294	0.73145	25699	-0.0652913	0.211398	1	0.232944	-57489.4	0	-57489.4	-30.7648	4.46e-08	0.563398	C	T	intergenic_region	MODIFIER	2.04e-08
1	68137534	70742415	Dtr_Preg_Rate	0	174	1:69556981	1	69556981	1	2	0.267092	0.11656	25699	-0.0517929	-0.0375426	1	0.336188	-57489.7	0	-57489.7	-31.03	3.42e-08	0.569458	A	G	intron_variant	MODIFIER	1.56e-08
1	68137534	70742415	Dtr_Preg_Rate	0	175	1:68592048	1	68592048	1	2	0.204171	0.0136358	25699	-0.0488456	-0.124488	1	0.386152	-57489.7	0	-57489.7	-31.0714	3.28e-08	0.660911	A	G	intron_variant	MODIFIER	1.5e-08
1	68137534	70742415	Dtr_Preg_Rate	0	176	1:70472856	1	70472856	1	2	0.161602	0.114837	25699	-0.0485941	-0.120895	1	0.383889	-57489.7	0	-57489.7	-31.0778	3.26e-08	0.77053	C	A	intergenic_region	MODIFIER	1.49e-08
1	68137534	70742415	Dtr_Preg_Rate	0	177	1:70733104	1	70733104	1	2	0.210397	0.645561	25699	-0.0244605	-0.404788	1	0.662564	-57490	0	-57490	-31.3572	2.47e-08	0.653433	ATATT	AT	intergenic_region	MODIFIER	1.13e-08
1	68137534	70742415	Dtr_Preg_Rate	0	178	1:69470557	1	69470557	1	2	0.256994	0.477396	25699	-0.0281873	-0.128596	1	0.388763	-57490.3	0	-57490.3	-31.6198	1.9e-08	0.576741	A	C	intron_variant	MODIFIER	8.67e-09
1	68137534	70742415	Dtr_Preg_Rate	0	179	1:69215722	1	69215722	1	2	0.194424	0.00290615	25699	-0.0214694	-0.330062	1	0.559901	-57490.3	0	-57490.3	-31.7026	1.75e-08	0.68258	G	A	intergenic_region	MODIFIER	7.98e-09
1	81509814	83509814	Rump_angle	0	0	1:82509814	1	82509814	1	2	0.271167	0.00456842	25641	-0.17575	15.3547	1	1.79e-08	-36612.4	0	-36612.4	-4.22514	0.707032	1	C	T	synonymous_variant	LOW	0.850743
1	81509814	83509814	Rump_angle	0	1	1:82677722	1	82677722	1	2	0.270933	0.00477542	25641	0.162764	13.1623	1	1.72e-07	-36614.5	0	-36614.5	-6.41991	0.0787524	-0.998795	C	T	intron_variant	MODIFIER	0.0401197
1	81509814	83509814	Rump_angle	0	2	1:82612346	1	82612346	1	2	0.27105	0.00554394	25641	-0.160413	12.7607	1	2.61e-07	-36614.9	0	-36614.9	-6.82117	0.0527227	0.998494	G	T	intron_variant	MODIFIER	0.0268591
1	81509814	83509814	Rump_angle	0	3	1:82573585	1	82573585	1	2	0.270933	0.00477542	25641	0.160535	12.6627	1	2.88e-07	-36615	0	-36615	-6.91467	0.0480163	-0.998694	C	T	upstream_gene_variant	MODIFIER	0.0244615
1	81509814	83509814	Rump_angle	0	4	1:82555791	1	82555791	1	2	0.27105	0.00554394	25641	0.159752	12.544	1	3.26e-07	-36615.2	0	-36615.2	-7.0338	0.0426238	-0.998895	G	C	intergenic_region	MODIFIER	0.0217143
1	81509814	83509814	Rump_angle	0	5	1:82621860	1	82621860	1	2	0.271011	0.00581463	25641	0.156311	12.3471	1	4e-07	-36615.4	0	-36615.4	-7.24487	0.0345134	-0.998393	CAAATTAAATTA	CAAATTA	intron_variant	MODIFIER	0.0175825
1	81509814	83509814	Rump_angle	0	6	1:82453149	1	82453149	1	2	0.270134	0.010065	25641	0.156239	11.4405	1	1.02e-06	-36616.2	0	-36616.2	-8.1153	0.0144532	-0.994429	TTATAT	TTAT	intergenic_region	MODIFIER	0.00736305
1	81509814	83509814	Rump_angle	0	7	1:82484535	1	82484535	1	2	0.27027	0.0100905	25641	0.150401	10.6461	1	2.34e-06	-36617	0	-36617	-8.91337	0.00650676	-0.994077	T	C	intron_variant	MODIFIER	0.00331481
1	81509814	83509814	Rump_angle	0	8	1:82488367	1	82488367	1	2	0.270251	0.00963257	25641	0.148124	10.3415	1	3.22e-06	-36617.3	0	-36617.3	-9.21938	0.00479145	-0.994026	GT	G	intron_variant	MODIFIER	0.00244096
1	81509814	83509814	Rump_angle	0	9	1:82485258	1	82485258	1	2	0.279318	0.0429455	25641	0.137069	10.2827	1	3.42e-06	-36617.5	0	-36617.5	-9.35309	0.00419177	-0.971519	T	C	intron_variant	MODIFIER	0.00213546
1	81509814	83509814	Rump_angle	0	10	1:82556252	1	82556252	1	2	0.293417	0.0097963	25641	0.12626	10.2412	1	3.57e-06	-36617.6	0	-36617.6	-9.47479	0.00371144	-0.944638	G	A	intergenic_region	MODIFIER	0.00189076
1	81509814	83509814	Rump_angle	0	11	1:82503754	1	82503754	1	2	0.290531	0.00238615	25641	0.119323	9.34703	1	9.09e-06	-36618.5	0	-36618.5	-10.382	0.00149813	-0.950677	A	C	downstream_gene_variant	MODIFIER	0.000763209
1	81509814	83509814	Rump_angle	0	12	1:82656800	1	82656800	1	2	0.328283	0.000535627	25641	0.116071	7.52568	1	6.16e-05	-36620.3	0	-36620.3	-12.1288	0.000261179	-0.869885	TCC	TC	intron_variant	MODIFIER	0.000133055
1	81509814	83509814	Rump_angle	0	13	1:82306541	1	82306541	1	2	0.282204	0.0269689	25641	0.110701	6.9262	1	0.00011626	-36620.9	0	-36620.9	-12.7368	0.00014219	-0.962895	G	A	intron_variant	MODIFIER	7.24e-05
1	81509814	83509814	Rump_angle	0	14	1:82468273	1	82468273	1	2	0.491615	0.187498	25641	0.0934609	6.78674	1	0.000134799	-36621.2	0	-36621.2	-13.0361	0.000105413	-0.615776	C	T	intron_variant	MODIFIER	5.37e-05
1	81509814	83509814	Rump_angle	0	15	1:82711897	1	82711897	1	2	0.326976	0.000469246	25641	0.108703	6.37798	1	0.00020816	-36621.4	0	-36621.4	-13.2649	8.39e-05	-0.865853	G	A	intron_variant	MODIFIER	4.27e-05
1	81509814	83509814	Rump_angle	0	16	1:82521834	1	82521834	1	2	0.324461	0.00055083	25641	0.0933135	6.078	1	0.000286601	-36621.8	0	-36621.8	-13.6953	5.45e-05	-0.878641	G	A	downstream_gene_variant	MODIFIER	2.78e-05
1	81509814	83509814	Rump_angle	0	17	1:82527051	1	82527051	1	2	0.32448	0.000422027	25641	0.0933892	6.05807	1	0.000292762	-36621.8	0	-36621.8	-13.7128	5.36e-05	-0.876562	A	G	intergenic_region	MODIFIER	2.73e-05
1	81509814	83509814	Rump_angle	0	18	1:83101664	1	83101664	1	2	0.484068	0.00427886	25641	0.0916285	6.07072	1	0.000288837	-36621.8	0	-36621.8	-13.7202	5.32e-05	-0.585013	T	C	intergenic_region	MODIFIER	2.71e-05
1	81509814	83509814	Rump_angle	0	19	1:82771377	1	82771377	1	2	0.342069	0.00319514	25641	0.0954696	5.96271	1	0.000324149	-36621.9	0	-36621.9	-13.7789	5.02e-05	-0.835595	C	A	intron_variant	MODIFIER	2.56e-05
1	81509814	83509814	Rump_angle	0	20	1:82484561	1	82484561	1	2	0.497036	0.126008	25641	-0.0776733	6.05791	1	0.000292811	-36622	0	-36622	-13.8973	4.46e-05	0.603232	A	C	intron_variant	MODIFIER	2.27e-05
1	81509814	83509814	Rump_angle	0	21	1:82455948	1	82455948	1	2	0.489957	0.0928517	25641	0.0825328	5.98301	1	0.000317195	-36622	0	-36622	-13.9057	4.42e-05	-0.594124	C	T	intergenic_region	MODIFIER	2.25e-05
1	81509814	83509814	Rump_angle	0	22	1:83065901	1	83065901	1	2	0.48284	0.00444388	25641	0.0888611	5.7157	1	0.000422175	-36622.2	0	-36622.2	-14.0781	3.72e-05	-0.583684	G	A	intergenic_region	MODIFIER	1.89e-05
1	81509814	83509814	Rump_angle	0	23	1:82765524	1	82765524	1	2	0.342791	0.00257316	25641	0.0928827	5.5831	1	0.000486635	-36622.3	0	-36622.3	-14.1557	3.44e-05	-0.834132	T	C	intron_variant	MODIFIER	1.75e-05
1	81509814	83509814	Rump_angle	0	24	1:82505389	1	82505389	1	2	0.403182	0.000147234	25641	0.0831391	5.4697	1	0.000549591	-36622.5	0	-36622.5	-14.3705	2.78e-05	-0.738822	T	C	downstream_gene_variant	MODIFIER	1.41e-05
1	81509814	83509814	Rump_angle	0	25	1:83185957	1	83185957	1	2	0.453843	0.00190119	25641	0.0831915	5.3253	1	0.000641815	-36622.6	0	-36622.6	-14.502	2.43e-05	-0.552	T	A	intergenic_region	MODIFIER	1.24e-05
1	81509814	83509814	Rump_angle	0	26	1:83253653	1	83253653	1	2	0.455715	0.00618119	25641	0.0799663	4.91051	1	0.00100354	-36623	0	-36623	-14.9194	1.6e-05	-0.553331	G	A	intergenic_region	MODIFIER	8.17e-06
1	81509814	83509814	Rump_angle	0	27	1:83140610	1	83140610	1	2	0.485667	0.00949317	25641	0.0829413	4.76724	1	0.00117167	-36623.1	0	-36623.1	-15.0127	1.46e-05	-0.583271	G	A	intergenic_region	MODIFIER	7.44e-06
1	81509814	83509814	Rump_angle	0	28	1:82510970	1	82510970	1	2	0.403319	4.75e-05	25641	0.078658	4.8029	1	0.00112733	-36623.2	0	-36623.2	-15.0335	1.43e-05	-0.736997	A	G	intron_variant	MODIFIER	7.29e-06
1	81509814	83509814	Rump_angle	0	29	1:83190597	1	83190597	1	2	0.485901	0.00380707	25641	0.082088	4.64707	1	0.00133453	-36623.3	0	-36623.3	-15.1317	1.3e-05	-0.586717	G	T	intergenic_region	MODIFIER	6.6e-06
1	81509814	83509814	Rump_angle	0	30	1:82724467	1	82724467	1	2	0.27185	0.000352648	25641	0.0881568	4.22562	1	0.00211005	-36623.6	0	-36623.6	-15.4391	9.53e-06	-0.984462	G	A	intron_variant	MODIFIER	4.86e-06
1	81509814	83509814	Rump_angle	0	31	1:82492514	1	82492514	1	2	0.358098	0.00357102	25641	0.08195	4.01945	1	0.00264296	-36623.8	0	-36623.8	-15.696	7.37e-06	-0.809491	A	G	intron_variant	MODIFIER	3.76e-06
1	81509814	83509814	Rump_angle	0	32	1:82468782	1	82468782	1	2	0.47426	0.479235	25641	0.0704873	3.88525	1	0.00306141	-36624.1	0	-36624.1	-15.9658	5.63e-06	-0.573466	C	T	intron_variant	MODIFIER	2.87e-06
1	81509814	83509814	Rump_angle	0	33	1:82494393	1	82494393	1	2	0.35804	0.00570014	25641	-0.076991	3.66185	1	0.00391313	-36624.2	0	-36624.2	-16.0748	5.05e-06	0.810901	GTTT	GTTTTCTTT	intron_variant	MODIFIER	2.57e-06
1	81509814	83509814	Rump_angle	0	89	1:82258717	1	82258717	1	2	0.344039	0.00683102	25641	0.0575277	1.0393	1	0.0793283	-36626.6	0	-36626.6	-18.4915	4.5e-07	-0.829796	G	A	missense_variant	MODERATE	2.3e-06
1	81509814	83509814	Rump_angle	0	81	1:82244656	1	82244656	1	2	0.344039	0.00683102	25641	0.0575277	1.0393	1	0.0793283	-36626.6	0	-36626.6	-18.4915	4.5e-07	-0.829796	A	G	missense_variant	MODERATE	2.3e-06
1	81509814	83509814	Rump_angle	0	80	1:82243379	1	82243379	1	2	0.344039	0.00683102	25641	0.0575277	1.0393	1	0.0793283	-36626.6	0	-36626.6	-18.4915	4.5e-07	-0.829796	A	G	missense_variant	MODERATE	2.3e-06
1	81509814	83509814	Rump_angle	0	34	1:82360851	1	82360851	1	2	0.341757	0.00363798	25641	0.0876975	3.28886	1	0.00590939	-36624.4	0	-36624.4	-16.2707	4.15e-06	-0.834889	T	C	intron_variant	MODIFIER	2.11e-06
1	81509814	83509814	Rump_angle	0	35	1:81752911	1	81752911	1	2	0.343454	0.000911409	25641	0.0875937	3.17189	1	0.00672951	-36624.5	0	-36624.5	-16.3732	3.75e-06	-0.829774	C	T	intron_variant	MODIFIER	1.91e-06
1	81509814	83509814	Rump_angle	0	36	1:82775415	1	82775415	1	2	0.480246	0.0109075	25641	-0.0694092	3.20672	1	0.00647384	-36624.7	0	-36624.7	-16.5757	3.06e-06	0.6233	C	T	intron_variant	MODIFIER	1.56e-06
1	81509814	83509814	Rump_angle	0	37	1:82962849	1	82962849	1	2	0.461799	0.389486	25641	0.068555	3.17677	1	0.00669312	-36624.7	0	-36624.7	-16.614	2.94e-06	-0.650521	C	T	intron_variant	MODIFIER	1.5e-06
1	81509814	83509814	Rump_angle	0	38	1:82254854	1	82254854	1	2	0.43487	0.00720553	25641	0.0720486	3.08631	1	0.00740245	-36624.8	0	-36624.8	-16.6423	2.86e-06	-0.688154	A	C	downstream_gene_variant	MODIFIER	1.46e-06
1	81509814	83509814	Rump_angle	0	39	1:82574147	1	82574147	1	2	0.482957	0.0217605	25641	0.0584617	3.14177	1	0.00695894	-36624.9	0	-36624.9	-16.8035	2.44e-06	-0.584909	T	C	5_prime_UTR_variant	MODIFIER	1.24e-06
1	81509814	83509814	Rump_angle	0	40	1:83245023	1	83245023	1	2	0.483756	0.00286386	25641	0.0660428	2.92052	1	0.00890866	-36625	0	-36625	-16.8715	2.28e-06	-0.583421	G	T	upstream_gene_variant	MODIFIER	1.16e-06
1	81509814	83509814	Rump_angle	0	41	1:82987935	1	82987935	1	2	0.461663	0.410561	25641	0.0658166	2.88759	1	0.00924344	-36625	0	-36625	-16.903	2.21e-06	-0.650009	ACG	A	upstream_gene_variant	MODIFIER	1.12e-06
1	81509814	83509814	Rump_angle	0	42	1:82760736	1	82760736	1	2	0.478043	0.00261601	25641	0.0639561	2.86214	1	0.00951093	-36625.1	0	-36625.1	-16.9534	2.1e-06	-0.623931	G	A	intron_variant	MODIFIER	1.07e-06
1	81509814	83509814	Rump_angle	0	43	1:81656787	1	81656787	1	2	0.349089	0.00109944	25641	0.0767545	2.58641	1	0.0129727	-36625.1	0	-36625.1	-17.0039	1.99e-06	-0.816553	G	A	intron_variant	MODIFIER	1.02e-06
1	81509814	83509814	Rump_angle	0	44	1:81695217	1	81695217	1	2	0.349089	0.00109944	25641	0.0767545	2.58641	1	0.0129727	-36625.1	0	-36625.1	-17.0039	1.99e-06	-0.816553	A	G	intergenic_region	MODIFIER	1.02e-06
1	81509814	83509814	Rump_angle	0	45	1:82249691	1	82249691	1	2	0.43407	0.00691212	25641	0.0669827	2.68929	1	0.0115505	-36625.2	0	-36625.2	-17.0536	1.9e-06	-0.687975	G	A	upstream_gene_variant	MODIFIER	9.67e-07
1	81509814	83509814	Rump_angle	0	46	1:82242858	1	82242858	1	2	0.434324	0.00718827	25641	0.067443	2.62767	1	0.0123819	-36625.2	0	-36625.2	-17.0986	1.81e-06	-0.688083	T	G	upstream_gene_variant	MODIFIER	9.24e-07
1	81509814	83509814	Rump_angle	0	47	1:82248886	1	82248886	1	2	0.434324	0.00718827	25641	0.067443	2.62767	1	0.0123819	-36625.2	0	-36625.2	-17.0986	1.81e-06	-0.688083	TGG	TGGG	upstream_gene_variant	MODIFIER	9.24e-07
1	81509814	83509814	Rump_angle	0	49	1:82251787	1	82251787	1	2	0.434324	0.00718827	25641	0.067443	2.62767	1	0.0123819	-36625.2	0	-36625.2	-17.0986	1.81e-06	-0.688083	A	G	downstream_gene_variant	MODIFIER	9.24e-07
1	81509814	83509814	Rump_angle	0	48	1:82251079	1	82251079	1	2	0.434324	0.00718827	25641	0.067443	2.62767	1	0.0123819	-36625.2	0	-36625.2	-17.0986	1.81e-06	-0.688083	A	G	downstream_gene_variant	MODIFIER	9.24e-07
1	81509814	83509814	Rump_angle	0	50	1:81514454	1	81514454	1	2	0.377696	0.0101519	25641	-0.0708967	2.50785	1	0.0141791	-36625.3	0	-36625.3	-17.149	1.72e-06	0.769204	C	A	upstream_gene_variant	MODIFIER	8.79e-07
1	81509814	83509814	Rump_angle	0	51	1:82231436	1	82231436	1	2	0.434246	0.00746533	25641	0.0659658	2.50377	1	0.0142448	-36625.3	0	-36625.3	-17.2244	1.6e-06	-0.688162	G	A	intergenic_region	MODIFIER	8.15e-07
1	81509814	83509814	Rump_angle	0	52	1:82545158	1	82545158	1	2	0.369057	0.000151651	25641	0.057517	2.6618	1	0.0119141	-36625.4	0	-36625.4	-17.2291	1.59e-06	-0.794685	C	T	upstream_gene_variant	MODIFIER	8.11e-07
1	81509814	83509814	Rump_angle	0	53	1:82449816	1	82449816	1	2	0.348816	0.00781366	25641	0.0674476	2.28631	1	0.0182435	-36625.5	0	-36625.5	-17.3821	1.37e-06	-0.817913	G	A	intergenic_region	MODIFIER	6.96e-07
1	81509814	83509814	Rump_angle	0	54	1:81622467	1	81622467	1	2	0.386022	0.0145307	25641	0.0660713	2.29214	1	0.0181224	-36625.5	0	-36625.5	-17.398	1.34e-06	-0.755846	A	C	intron_variant	MODIFIER	6.85e-07
1	81509814	83509814	Rump_angle	0	55	1:81586121	1	81586121	1	2	0.377579	0.0122639	25641	-0.0651686	2.0597	1	0.0236599	-36625.7	0	-36625.7	-17.6007	1.1e-06	0.768668	A	C	intron_variant	MODIFIER	5.59e-07
1	81509814	83509814	Rump_angle	0	56	1:82309898	1	82309898	1	2	0.344682	0.0055761	25641	0.0706498	1.91272	1	0.0280429	-36625.8	0	-36625.8	-17.6374	1.06e-06	-0.830731	G	A	intron_variant	MODIFIER	5.39e-07
1	81509814	83509814	Rump_angle	0	57	1:82424821	1	82424821	1	2	0.344682	0.0055761	25641	0.0706498	1.91272	1	0.0280429	-36625.8	0	-36625.8	-17.6374	1.06e-06	-0.830731	T	C	intron_variant	MODIFIER	5.39e-07
1	81509814	83509814	Rump_angle	0	58	1:81524850	1	81524850	1	2	0.459147	0.0618772	25641	-0.0573063	1.98863	1	0.0256826	-36625.9	0	-36625.9	-17.7863	9.12e-07	0.554024	T	G	intron_variant	MODIFIER	4.65e-07
1	81509814	83509814	Rump_angle	0	182	1:82204135	1	82204135	1	2	0.375629	0.00378248	25641	0.0013709	-0.498792	1	0.960791	-36628.3	0	-36628.3	-20.1916	8.23e-08	-0.775865	T	C	missense_variant	MODERATE	4.21e-07
1	81509814	83509814	Rump_angle	0	59	1:83022165	1	83022165	1	2	0.449222	0.0122426	25641	0.0519014	1.7238	1	0.0349503	-36626.2	0	-36626.2	-18.0939	6.7e-07	-0.549515	T	C	intergenic_region	MODIFIER	3.42e-07
1	81509814	83509814	Rump_angle	0	60	1:82585244	1	82585244	1	2	0.476054	0.00294732	25641	-0.0544982	1.65708	1	0.0377963	-36626.2	0	-36626.2	-18.0966	6.69e-07	0.636247	G	T	intron_variant	MODIFIER	3.41e-07
1	81509814	83509814	Rump_angle	0	61	1:82162068	1	82162068	1	2	0.43485	0.00288775	25641	0.0549495	1.55791	1	0.0424838	-36626.3	0	-36626.3	-18.164	6.25e-07	-0.687318	T	C	downstream_gene_variant	MODIFIER	3.18e-07
1	81509814	83509814	Rump_angle	0	62	1:81811927	1	81811927	1	2	0.343629	0.000551912	25641	0.0609478	1.27791	1	0.0593373	-36626.4	0	-36626.4	-18.2672	5.64e-07	-0.831657	C	T	intergenic_region	MODIFIER	2.87e-07
1	81509814	83509814	Rump_angle	0	63	1:82142632	1	82142632	1	2	0.433076	0.00274445	25641	0.0533969	1.42242	1	0.0498992	-36626.4	0	-36626.4	-18.2941	5.49e-07	-0.689786	C	A	intron_variant	MODIFIER	2.8e-07
1	81509814	83509814	Rump_angle	0	64	1:81875817	1	81875817	1	2	0.342108	0.00119753	25641	0.0605654	1.22608	1	0.0631692	-36626.4	0	-36626.4	-18.3106	5.4e-07	-0.834562	G	A	upstream_gene_variant	MODIFIER	2.75e-07
1	81509814	83509814	Rump_angle	0	65	1:82249081	1	82249081	1	2	0.343824	0.00464967	25641	0.0596395	1.18913	1	0.066062	-36626.5	0	-36626.5	-18.3521	5.18e-07	-0.82985	TTCTCTCTCT	TTCTCT	upstream_gene_variant	MODIFIER	2.64e-07
1	81509814	83509814	Rump_angle	0	66	1:82245681	1	82245681	1	2	0.333782	0.00205448	25641	0.0535327	1.31529	1	0.056727	-36626.5	0	-36626.5	-18.37	5.09e-07	-0.84434	T	A	upstream_gene_variant	MODIFIER	2.59e-07
1	81509814	83509814	Rump_angle	0	67	1:82250105	1	82250105	1	2	0.343571	0.00527382	25641	0.0584467	1.17527	1	0.0671826	-36626.5	0	-36626.5	-18.382	5.03e-07	-0.82905	T	A	upstream_gene_variant	MODIFIER	2.56e-07
1	81509814	83509814	Rump_angle	0	68	1:82585578	1	82585578	1	2	0.490562	0.00174904	25641	-0.0501813	1.37772	1	0.0526359	-36626.5	0	-36626.5	-18.3891	4.99e-07	0.617758	T	C	intron_variant	MODIFIER	2.54e-07
1	81509814	83509814	Rump_angle	0	69	1:82249570	1	82249570	1	2	0.343805	0.0052884	25641	0.0588593	1.14174	1	0.0699808	-36626.5	0	-36626.5	-18.3984	4.94e-07	-0.829814	C	T	upstream_gene_variant	MODIFIER	2.52e-07
1	81509814	83509814	Rump_angle	0	70	1:82252104	1	82252104	1	2	0.344682	0.00512024	25641	0.0591628	1.12571	1	0.0713619	-36626.5	0	-36626.5	-18.4044	4.91e-07	-0.829395	T	C	downstream_gene_variant	MODIFIER	2.5e-07
1	81509814	83509814	Rump_angle	0	117	1:81857503	1	81857503	1	2	0.432608	0.480193	25641	0.0362928	0.45926	1	0.16602	-36627.4	0	-36627.4	-19.2958	2.02e-07	-0.689807	C	T	synonymous_variant	LOW	2.42e-07
1	81509814	83509814	Rump_angle	0	71	1:82231811	1	82231811	1	2	0.344078	0.0068342	25641	0.0582808	1.08553	1	0.0749538	-36626.6	0	-36626.6	-18.4471	4.71e-07	-0.829649	T	C	intergenic_region	MODIFIER	2.4e-07
1	81509814	83509814	Rump_angle	0	82	1:82248719	1	82248719	1	2	0.344039	0.00683102	25641	0.0575277	1.0393	1	0.0793283	-36626.6	0	-36626.6	-18.4915	4.5e-07	-0.829796	A	G	upstream_gene_variant	MODIFIER	2.29e-07
1	81509814	83509814	Rump_angle	0	88	1:82254022	1	82254022	1	2	0.344039	0.00683102	25641	0.0575277	1.0393	1	0.0793283	-36626.6	0	-36626.6	-18.4915	4.5e-07	-0.829796	GAAAGTAAA	GAAA	downstream_gene_variant	MODIFIER	2.29e-07
1	81509814	83509814	Rump_angle	0	87	1:82251684	1	82251684	1	2	0.344039	0.00683102	25641	0.0575277	1.0393	1	0.0793283	-36626.6	0	-36626.6	-18.4915	4.5e-07	-0.829796	T	G	downstream_gene_variant	MODIFIER	2.29e-07
1	81509814	83509814	Rump_angle	0	78	1:82242151	1	82242151	1	2	0.344039	0.00683102	25641	0.0575277	1.0393	1	0.0793283	-36626.6	0	-36626.6	-18.4915	4.5e-07	-0.829796	T	C	upstream_gene_variant	MODIFIER	2.29e-07
1	81509814	83509814	Rump_angle	0	73	1:82241053	1	82241053	1	2	0.344039	0.00683102	25641	0.0575277	1.0393	1	0.0793283	-36626.6	0	-36626.6	-18.4915	4.5e-07	-0.829796	C	T	upstream_gene_variant	MODIFIER	2.29e-07
1	81509814	83509814	Rump_angle	0	75	1:82241695	1	82241695	1	2	0.344039	0.00683102	25641	0.0575277	1.0393	1	0.0793283	-36626.6	0	-36626.6	-18.4915	4.5e-07	-0.829796	TC	TCTTGCC	upstream_gene_variant	MODIFIER	2.29e-07
1	81509814	83509814	Rump_angle	0	77	1:82242115	1	82242115	1	2	0.344039	0.00683102	25641	0.0575277	1.0393	1	0.0793283	-36626.6	0	-36626.6	-18.4915	4.5e-07	-0.829796	A	C	upstream_gene_variant	MODIFIER	2.29e-07
1	81509814	83509814	Rump_angle	0	84	1:82249051	1	82249051	1	2	0.344039	0.00683102	25641	0.0575277	1.0393	1	0.0793283	-36626.6	0	-36626.6	-18.4915	4.5e-07	-0.829796	G	A	upstream_gene_variant	MODIFIER	2.29e-07
1	81509814	83509814	Rump_angle	0	72	1:82241029	1	82241029	1	2	0.344039	0.00683102	25641	0.0575277	1.0393	1	0.0793283	-36626.6	0	-36626.6	-18.4915	4.5e-07	-0.829796	A	G	upstream_gene_variant	MODIFIER	2.29e-07
1	81509814	83509814	Rump_angle	0	83	1:82248999	1	82248999	1	2	0.344039	0.00683102	25641	0.0575277	1.0393	1	0.0793283	-36626.6	0	-36626.6	-18.4915	4.5e-07	-0.829796	A	G	upstream_gene_variant	MODIFIER	2.29e-07
1	81509814	83509814	Rump_angle	0	79	1:82242242	1	82242242	1	2	0.344039	0.00683102	25641	0.0575277	1.0393	1	0.0793283	-36626.6	0	-36626.6	-18.4915	4.5e-07	-0.829796	A	T	upstream_gene_variant	MODIFIER	2.29e-07
1	81509814	83509814	Rump_angle	0	74	1:82241364	1	82241364	1	2	0.344039	0.00683102	25641	0.0575277	1.0393	1	0.0793283	-36626.6	0	-36626.6	-18.4915	4.5e-07	-0.829796	T	A	upstream_gene_variant	MODIFIER	2.29e-07
1	81509814	83509814	Rump_angle	0	86	1:82251485	1	82251485	1	2	0.344039	0.00683102	25641	0.0575277	1.0393	1	0.0793283	-36626.6	0	-36626.6	-18.4915	4.5e-07	-0.829796	C	T	downstream_gene_variant	MODIFIER	2.29e-07
1	81509814	83509814	Rump_angle	0	85	1:82251293	1	82251293	1	2	0.344039	0.00683102	25641	0.0575277	1.0393	1	0.0793283	-36626.6	0	-36626.6	-18.4915	4.5e-07	-0.829796	C	T	downstream_gene_variant	MODIFIER	2.29e-07
1	81509814	83509814	Rump_angle	0	76	1:82241834	1	82241834	1	2	0.344039	0.00683102	25641	0.0575277	1.0393	1	0.0793283	-36626.6	0	-36626.6	-18.4915	4.5e-07	-0.829796	A	G	upstream_gene_variant	MODIFIER	2.29e-07
1	81509814	83509814	Rump_angle	0	90	1:82202029	1	82202029	1	2	0.344019	0.00682996	25641	0.057173	1.02085	1	0.0811507	-36626.6	0	-36626.6	-18.5101	4.42e-07	-0.82974	G	A	intron_variant	MODIFIER	2.25e-07
1	81509814	83509814	Rump_angle	0	92	1:82249628	1	82249628	1	2	0.343785	0.00600631	25641	0.0557616	1.01746	1	0.0814905	-36626.7	0	-36626.7	-18.5374	4.3e-07	-0.829873	C	T	upstream_gene_variant	MODIFIER	2.19e-07
1	81509814	83509814	Rump_angle	0	91	1:82249623	1	82249623	1	2	0.343785	0.00600631	25641	0.0557616	1.01746	1	0.0814905	-36626.7	0	-36626.7	-18.5374	4.3e-07	-0.829873	G	C	upstream_gene_variant	MODIFIER	2.19e-07
1	81509814	83509814	Rump_angle	0	93	1:82244527	1	82244527	1	2	0.344234	0.00713614	25641	0.0558891	0.98851	1	0.0844547	-36626.7	0	-36626.7	-18.5545	4.23e-07	-0.829508	TAA	TA	intron_variant	MODIFIER	2.15e-07
1	81509814	83509814	Rump_angle	0	94	1:82577460	1	82577460	1	2	0.479622	5.46e-05	25641	-0.0499866	1.11254	1	0.0725179	-36626.7	0	-36626.7	-18.5821	4.11e-07	0.633694	T	A	intron_variant	MODIFIER	2.1e-07
1	81509814	83509814	Rump_angle	0	95	1:82246847	1	82246847	1	2	0.344019	0.00682996	25641	0.0555634	0.939999	1	0.0896861	-36626.7	0	-36626.7	-18.5922	4.07e-07	-0.829834	CTTTT	CTT	upstream_gene_variant	MODIFIER	2.07e-07
1	81509814	83509814	Rump_angle	0	96	1:82253448	1	82253448	1	2	0.343961	0.00682576	25641	0.0554153	0.936254	1	0.0901043	-36626.7	0	-36626.7	-18.5974	4.05e-07	-0.829924	TAAAAAAAA	TAAAAAAAAA	downstream_gene_variant	MODIFIER	2.06e-07
1	81509814	83509814	Rump_angle	0	97	1:82248973	1	82248973	1	2	0.344019	0.00628176	25641	0.0553104	0.929327	1	0.0908836	-36626.7	0	-36626.7	-18.6038	4.03e-07	-0.829719	C	T	upstream_gene_variant	MODIFIER	2.05e-07
1	81509814	83509814	Rump_angle	0	98	1:81945425	1	81945425	1	2	0.344936	0.00201081	25641	0.0553826	0.915746	1	0.0924325	-36626.7	0	-36626.7	-18.6113	4e-07	-0.831418	C	T	intergenic_region	MODIFIER	2.04e-07
1	81509814	83509814	Rump_angle	0	99	1:82242366	1	82242366	1	2	0.344097	0.0080635	25641	0.0547165	0.909853	1	0.0931135	-36626.8	0	-36626.8	-18.6272	3.93e-07	-0.829748	T	G	upstream_gene_variant	MODIFIER	2e-07
1	81509814	83509814	Rump_angle	0	100	1:81623098	1	81623098	1	2	0.432413	2.33e-05	25641	0.0456416	1.11991	1	0.0718684	-36626.8	0	-36626.8	-18.6679	3.78e-07	-0.692576	C	T	intron_variant	MODIFIER	1.92e-07
1	81509814	83509814	Rump_angle	0	101	1:82559324	1	82559324	1	2	0.349382	7.4e-05	25641	0.0419042	1.17372	1	0.0673097	-36626.8	0	-36626.8	-18.7159	3.6e-07	-0.829938	A	G	intergenic_region	MODIFIER	1.83e-07
1	81509814	83509814	Rump_angle	0	102	1:82250095	1	82250095	1	2	0.34359	0.00527589	25641	0.0515525	0.782367	1	0.109271	-36626.9	0	-36626.9	-18.7668	3.42e-07	-0.829107	A	T	upstream_gene_variant	MODIFIER	1.74e-07
1	81509814	83509814	Rump_angle	0	103	1:81910833	1	81910833	1	2	0.343941	0.00129346	25641	0.0508219	0.793062	1	0.107804	-36626.9	0	-36626.9	-18.7746	3.39e-07	-0.829845	G	A	intergenic_region	MODIFIER	1.73e-07
1	81509814	83509814	Rump_angle	0	104	1:82025895	1	82025895	1	2	0.345735	0.00153467	25641	0.0511354	0.738576	1	0.115511	-36626.9	0	-36626.9	-18.8014	3.3e-07	-0.830223	T	C	intron_variant	MODIFIER	1.68e-07
1	81509814	83509814	Rump_angle	0	105	1:82249333	1	82249333	1	2	0.343434	0.00549467	25641	0.050134	0.747675	1	0.114183	-36626.9	0	-36626.9	-18.8157	3.26e-07	-0.828705	A	G	upstream_gene_variant	MODIFIER	1.66e-07
1	81509814	83509814	Rump_angle	0	106	1:82450095	1	82450095	1	2	0.471081	0.00965944	25641	0.0424934	0.985596	1	0.0847594	-36627	0	-36627	-18.8304	3.21e-07	-0.569712	T	G	intergenic_region	MODIFIER	1.64e-07
1	81509814	83509814	Rump_angle	0	107	1:81621920	1	81621920	1	2	0.432042	1.65e-05	25641	0.0404961	0.774211	1	0.110404	-36627.1	0	-36627.1	-19.0132	2.67e-07	-0.6922	A	C	intron_variant	MODIFIER	1.36e-07
1	81509814	83509814	Rump_angle	0	108	1:82161358	1	82161358	1	2	0.344936	0.00125165	25641	0.0461141	0.477261	1	0.1621	-36627.2	0	-36627.2	-19.0476	2.58e-07	-0.829903	C	T	3_prime_UTR_variant	MODIFIER	1.32e-07
1	81509814	83509814	Rump_angle	0	109	1:82626806	1	82626806	1	2	0.45357	0.0222191	25641	0.0425701	0.624705	1	0.133665	-36627.2	0	-36627.2	-19.0504	2.58e-07	-0.665211	AG	A	intron_variant	MODIFIER	1.31e-07
1	81509814	83509814	Rump_angle	0	110	1:81654186	1	81654186	1	2	0.43485	0.239903	25641	-0.0407585	0.667164	1	0.12655	-36627.2	0	-36627.2	-19.0699	2.53e-07	0.684122	T	C	intron_variant	MODIFIER	1.29e-07
1	81509814	83509814	Rump_angle	0	111	1:82071225	1	82071225	1	2	0.345404	0.0016013	25641	0.0453087	0.449605	1	0.168167	-36627.2	0	-36627.2	-19.0785	2.5e-07	-0.830842	GAGAAG	GAG	intron_variant	MODIFIER	1.28e-07
1	81509814	83509814	Rump_angle	0	113	1:82135016	1	82135016	1	2	0.345404	0.0016013	25641	0.0453087	0.449605	1	0.168167	-36627.2	0	-36627.2	-19.0785	2.5e-07	-0.830842	C	T	intron_variant	MODIFIER	1.28e-07
1	81509814	83509814	Rump_angle	0	112	1:82091759	1	82091759	1	2	0.345404	0.0016013	25641	0.0453087	0.449605	1	0.168167	-36627.2	0	-36627.2	-19.0785	2.5e-07	-0.830842	CATA	CA	intron_variant	MODIFIER	1.28e-07
1	81509814	83509814	Rump_angle	0	114	1:81715673	1	81715673	1	2	0.438263	0.338283	25641	0.0394691	0.620441	1	0.134404	-36627.3	0	-36627.3	-19.1284	2.38e-07	-0.679209	A	G	intergenic_region	MODIFIER	1.21e-07
1	81509814	83509814	Rump_angle	0	115	1:81985653	1	81985653	1	2	0.345462	0.0014573	25641	0.0423879	0.337087	1	0.1957	-36627.3	0	-36627.3	-19.1946	2.23e-07	-0.830637	T	G	intergenic_region	MODIFIER	1.14e-07
1	81509814	83509814	Rump_angle	0	116	1:81844477	1	81844477	1	2	0.432608	0.480193	25641	-0.0362928	0.45926	1	0.16602	-36627.4	0	-36627.4	-19.2958	2.02e-07	0.689807	A	G	downstream_gene_variant	MODIFIER	1.03e-07
1	81509814	83509814	Rump_angle	0	118	1:81645939	1	81645939	1	2	0.439725	0.406463	25641	-0.0362686	0.446612	1	0.168839	-36627.4	0	-36627.4	-19.3025	2e-07	0.675676	C	A	intron_variant	MODIFIER	1.02e-07
1	81509814	83509814	Rump_angle	0	119	1:82657862	1	82657862	1	2	0.44382	0.00549374	25641	-0.0369832	0.336504	1	0.195856	-36627.5	0	-36627.5	-19.3312	1.95e-07	0.678464	T	C	intron_variant	MODIFIER	9.91e-08
1	81509814	83509814	Rump_angle	0	177	1:82187673	1	82187673	1	2	0.375629	0.00378248	25641	0.0013709	-0.498792	1	0.960791	-36628.3	0	-36628.3	-20.1916	8.23e-08	-0.775865	C	T	splice_region_variant&intron_variant	LOW	9.9e-08
1	81509814	83509814	Rump_angle	0	120	1:82249798	1	82249798	1	2	0.425529	0.0218606	25641	0.0322507	0.558042	1	0.145759	-36627.5	0	-36627.5	-19.3641	1.88e-07	-0.670257	G	A	upstream_gene_variant	MODIFIER	9.59e-08
1	81509814	83509814	Rump_angle	0	121	1:82731725	1	82731725	1	2	0.454974	0.014829	25641	0.0341395	0.289361	1	0.208945	-36627.6	0	-36627.6	-19.4294	1.76e-07	-0.663813	A	G	intron_variant	MODIFIER	8.98e-08
1	81509814	83509814	Rump_angle	0	122	1:82450357	1	82450357	1	2	0.381674	0.00863091	25641	0.0339885	0.288538	1	0.209182	-36627.6	0	-36627.6	-19.4341	1.75e-07	-0.768176	G	A	intergenic_region	MODIFIER	8.94e-08
1	81509814	83509814	Rump_angle	0	123	1:81983059	1	81983059	1	2	0.402246	0.133645	25641	0.0333766	0.300707	1	0.205703	-36627.6	0	-36627.6	-19.4478	1.73e-07	-0.733022	G	C	intergenic_region	MODIFIER	8.82e-08
1	81509814	83509814	Rump_angle	0	124	1:82249771	1	82249771	1	2	0.425334	0.0249654	25641	0.030616	0.463922	1	0.164995	-36627.6	0	-36627.6	-19.4636	1.7e-07	-0.670124	C	G	upstream_gene_variant	MODIFIER	8.68e-08
1	81509814	83509814	Rump_angle	0	125	1:81785361	1	81785361	1	2	0.432744	0.480225	25641	-0.0328296	0.286216	1	0.209854	-36627.6	0	-36627.6	-19.4697	1.69e-07	0.689712	A	G	downstream_gene_variant	MODIFIER	8.63e-08
1	81509814	83509814	Rump_angle	0	126	1:81670511	1	81670511	1	2	0.445673	0.291269	25641	-0.0322768	0.273727	1	0.213512	-36627.6	0	-36627.6	-19.4911	1.66e-07	0.669022	T	C	intron_variant	MODIFIER	8.45e-08
1	81509814	83509814	Rump_angle	0	127	1:81640933	1	81640933	1	2	0.434421	0.234749	25641	-0.0321587	0.25533	1	0.219038	-36627.6	0	-36627.6	-19.5011	1.64e-07	0.684308	C	A	intron_variant	MODIFIER	8.36e-08
1	81509814	83509814	Rump_angle	0	128	1:82249508	1	82249508	1	2	0.33971	0.00235274	25641	0.0311691	0.120209	1	0.265391	-36627.7	0	-36627.7	-19.569	1.53e-07	-0.811526	G	T	upstream_gene_variant	MODIFIER	7.81e-08
1	81509814	83509814	Rump_angle	0	129	1:81569418	1	81569418	1	2	0.406166	0.079409	25641	-0.0301979	0.150563	1	0.254008	-36627.7	0	-36627.7	-19.5942	1.5e-07	0.724508	A	G	intron_variant	MODIFIER	7.62e-08
1	81509814	83509814	Rump_angle	0	130	1:82250414	1	82250414	1	2	0.427772	0.00472122	25641	0.0294891	0.226843	1	0.227937	-36627.7	0	-36627.7	-19.5971	1.49e-07	-0.670639	T	C	upstream_gene_variant	MODIFIER	7.6e-08
1	81509814	83509814	Rump_angle	0	131	1:81522246	1	81522246	1	2	0.406536	0.0937443	25641	-0.0299623	0.14149	1	0.257346	-36627.7	0	-36627.7	-19.6041	1.48e-07	0.724633	G	A	intron_variant	MODIFIER	7.54e-08
1	81509814	83509814	Rump_angle	0	132	1:82741705	1	82741705	1	2	0.440349	0.0317474	25641	0.0296635	0.0690404	1	0.286058	-36627.8	0	-36627.8	-19.6266	1.45e-07	-0.677999	G	A	intron_variant	MODIFIER	7.38e-08
1	81509814	83509814	Rump_angle	0	133	1:81603275	1	81603275	1	2	0.406302	0.0670081	25641	0.0293231	0.110501	1	0.269164	-36627.8	0	-36627.8	-19.6318	1.44e-07	-0.725109	A	G	intron_variant	MODIFIER	7.34e-08
1	81509814	83509814	Rump_angle	0	134	1:82052133	1	82052133	1	2	0.401174	0.00129558	25641	0.0291998	-0.0481914	1	0.341814	-36627.8	0	-36627.8	-19.6442	1.42e-07	-0.733493	A	G	intron_variant	MODIFIER	7.25e-08
1	81509814	83509814	Rump_angle	0	135	1:81518736	1	81518736	1	2	0.406322	0.0689663	25641	-0.0289234	0.0941643	1	0.275667	-36627.8	0	-36627.8	-19.6483	1.42e-07	0.725019	TCCCC	TCCCCC	intron_variant	MODIFIER	7.22e-08
1	81509814	83509814	Rump_angle	0	136	1:82699819	1	82699819	1	2	0.484029	0.0033692	25641	-0.0284494	0.0680989	1	0.286457	-36627.8	0	-36627.8	-19.6685	1.39e-07	0.624058	G	A	intergenic_region	MODIFIER	7.07e-08
1	81509814	83509814	Rump_angle	0	137	1:82250452	1	82250452	1	2	0.338481	0.00083783	25641	0.0269457	-0.0728779	1	0.355354	-36627.8	0	-36627.8	-19.7212	1.32e-07	-0.814741	C	T	upstream_gene_variant	MODIFIER	6.71e-08
1	81509814	83509814	Rump_angle	0	138	1:81670623	1	81670623	1	2	0.437112	0.295127	25641	-0.0265218	0.00873249	1	0.313121	-36627.9	0	-36627.9	-19.7429	1.29e-07	0.680654	AAAAGTGAAAGTGAAAGTGAA	AAAAGTGAAAGTGAA	intron_variant	MODIFIER	6.57e-08
1	81509814	83509814	Rump_angle	0	139	1:82818296	1	82818296	1	2	0.470867	0.0484015	25641	0.0246979	0.204395	1	0.235257	-36627.9	0	-36627.9	-19.7811	1.24e-07	-0.562659	G	A	intron_variant	MODIFIER	6.32e-08
1	81509814	83509814	Rump_angle	0	140	1:82697894	1	82697894	1	2	0.444912	0.00668838	25641	-0.0251092	-0.111075	1	0.3778	-36627.9	0	-36627.9	-19.7831	1.24e-07	0.676619	C	T	downstream_gene_variant	MODIFIER	6.31e-08
1	81509814	83509814	Rump_angle	0	141	1:82223687	1	82223687	1	2	0.430307	0.511852	25641	0.0250999	-0.0399326	1	0.33744	-36627.9	0	-36627.9	-19.7963	1.22e-07	-0.685937	T	G	intergenic_region	MODIFIER	6.22e-08
1	81509814	83509814	Rump_angle	0	142	1:82699808	1	82699808	1	2	0.483054	0.00214228	25641	-0.0249313	-0.0598295	1	0.348108	-36627.9	0	-36627.9	-19.8009	1.22e-07	0.624667	T	C	intergenic_region	MODIFIER	6.2e-08
1	81509814	83509814	Rump_angle	0	143	1:81639503	1	81639503	1	2	0.439296	0.37149	25641	-0.0249406	-0.0521621	1	0.343944	-36627.9	0	-36627.9	-19.8015	1.22e-07	0.676225	C	T	intron_variant	MODIFIER	6.19e-08
1	81509814	83509814	Rump_angle	0	144	1:83506378	1	83506378	1	2	0.473655	0.00131548	25641	-0.0230379	-0.082772	1	0.360987	-36628	0	-36628	-19.876	1.13e-07	0.6263	T	C	downstream_gene_variant	MODIFIER	5.75e-08
1	81509814	83509814	Rump_angle	0	145	1:82730095	1	82730095	1	2	0.452595	0.0115064	25641	0.0223695	-0.163363	1	0.411912	-36628	0	-36628	-19.8788	1.13e-07	-0.664051	T	C	intron_variant	MODIFIER	5.73e-08
1	81509814	83509814	Rump_angle	0	148	1:82249859	1	82249859	1	2	0.339183	0.00222871	25641	0.0223662	-0.159754	1	0.409417	-36628	0	-36628	-19.8806	1.12e-07	-0.811393	G	A	upstream_gene_variant	MODIFIER	5.72e-08
1	81509814	83509814	Rump_angle	0	146	1:82249847	1	82249847	1	2	0.339183	0.00222871	25641	0.0223662	-0.159754	1	0.409417	-36628	0	-36628	-19.8806	1.12e-07	-0.811393	C	T	upstream_gene_variant	MODIFIER	5.72e-08
1	81509814	83509814	Rump_angle	0	147	1:82249853	1	82249853	1	2	0.339183	0.00222871	25641	0.0223662	-0.159754	1	0.409417	-36628	0	-36628	-19.8806	1.12e-07	-0.811393	C	T	upstream_gene_variant	MODIFIER	5.72e-08
1	81509814	83509814	Rump_angle	0	149	1:82705679	1	82705679	1	2	0.439218	0.0118555	25641	-0.0216195	-0.214798	1	0.450099	-36628	0	-36628	-19.8814	1.12e-07	0.685042	A	G	downstream_gene_variant	MODIFIER	5.72e-08
1	81509814	83509814	Rump_angle	0	150	1:81620447	1	81620447	1	2	0.450353	9.8e-06	25641	0.0226921	-0.0750885	1	0.356602	-36628	0	-36628	-19.8926	1.11e-07	-0.66868	T	C	intron_variant	MODIFIER	5.65e-08
1	81509814	83509814	Rump_angle	0	151	1:82649081	1	82649081	1	2	0.455832	0.000692477	25641	-0.0205844	-0.218689	1	0.453206	-36628.1	0	-36628.1	-19.9275	1.07e-07	0.554036	C	T	intron_variant	MODIFIER	5.46e-08
1	81509814	83509814	Rump_angle	0	152	1:82249970	1	82249970	1	2	0.341621	0.00347371	25641	0.0161341	-0.362432	1	0.599908	-36628.1	0	-36628.1	-19.9571	1.04e-07	-0.823507	A	G	upstream_gene_variant	MODIFIER	5.3e-08
1	81509814	83509814	Rump_angle	0	153	1:82249975	1	82249975	1	2	0.341621	0.00347371	25641	0.0161341	-0.362432	1	0.599908	-36628.1	0	-36628.1	-19.9571	1.04e-07	-0.823507	G	A	upstream_gene_variant	MODIFIER	5.3e-08
1	81509814	83509814	Rump_angle	0	154	1:82251256	1	82251256	1	2	0.461526	0.330204	25641	-0.0205065	-0.170784	1	0.417114	-36628.1	0	-36628.1	-19.962	1.04e-07	-0.644868	G	A	downstream_gene_variant	MODIFIER	5.27e-08
1	81509814	83509814	Rump_angle	0	155	1:81995813	1	81995813	1	2	0.479954	0.302052	25641	0.0190998	-0.211781	1	0.447712	-36628.1	0	-36628.1	-20.0076	9.89e-08	-0.574064	G	A	intron_variant	MODIFIER	5.04e-08
1	81509814	83509814	Rump_angle	0	156	1:82176939	1	82176939	1	2	0.454214	0.175741	25641	-0.0188861	-0.22363	1	0.457201	-36628.1	0	-36628.1	-20.0097	9.87e-08	-0.654882	T	C	3_prime_UTR_variant	MODIFIER	5.03e-08
1	81509814	83509814	Rump_angle	0	157	1:81973014	1	81973014	1	2	0.494189	0.000298824	25641	0.0154163	-0.350072	1	0.583972	-36628.2	0	-36628.2	-20.0333	9.64e-08	-0.599035	A	G	intergenic_region	MODIFIER	4.91e-08
1	81509814	83509814	Rump_angle	0	158	1:82696119	1	82696119	1	2	0.443625	0.00718242	25641	-0.0146544	-0.367825	1	0.607147	-36628.2	0	-36628.2	-20.0387	9.59e-08	0.674842	G	A	downstream_gene_variant	MODIFIER	4.88e-08
1	81509814	83509814	Rump_angle	0	159	1:82489822	1	82489822	1	2	0.462404	0.0819197	25641	0.0127983	-0.390673	1	0.640068	-36628.2	0	-36628.2	-20.1021	9e-08	-0.566774	T	C	intron_variant	MODIFIER	4.58e-08
1	81509814	83509814	Rump_angle	0	160	1:82486931	1	82486931	1	2	0.456807	0.0339789	25641	0.0116269	-0.411836	1	0.674548	-36628.2	0	-36628.2	-20.1117	8.91e-08	-0.55978	C	T	intron_variant	MODIFIER	4.54e-08
1	81509814	83509814	Rump_angle	0	161	1:82489422	1	82489422	1	2	0.463613	0.130278	25641	-0.0150572	-0.322285	1	0.551055	-36628.2	0	-36628.2	-20.1141	8.89e-08	-0.562386	T	C	intron_variant	MODIFIER	4.53e-08
1	81509814	83509814	Rump_angle	0	162	1:82218840	1	82218840	1	2	0.430014	0.503619	25641	0.0128212	-0.383086	1	0.6287	-36628.3	0	-36628.3	-20.1263	8.78e-08	-0.686395	T	C	intergenic_region	MODIFIER	4.47e-08
1	81509814	83509814	Rump_angle	0	163	1:83418989	1	83418989	1	2	0.48594	0.00521085	25641	0.015238	-0.306494	1	0.533874	-36628.3	0	-36628.3	-20.1289	8.76e-08	-0.611016	C	T	intron_variant	MODIFIER	4.46e-08
1	81509814	83509814	Rump_angle	0	164	1:82173667	1	82173667	1	2	0.453882	0.129035	25641	-0.0140402	-0.346362	1	0.579356	-36628.3	0	-36628.3	-20.1353	8.7e-08	-0.656162	C	T	downstream_gene_variant	MODIFIER	4.43e-08
1	81509814	83509814	Rump_angle	0	165	1:82173218	1	82173218	1	2	0.376038	0.00119301	25641	0.00842214	-0.454908	1	0.763944	-36628.3	0	-36628.3	-20.142	8.65e-08	-0.776783	C	G	downstream_gene_variant	MODIFIER	4.4e-08
1	81509814	83509814	Rump_angle	0	167	1:82176535	1	82176535	1	2	0.376058	0.00125034	25641	0.00793704	-0.460062	1	0.777465	-36628.3	0	-36628.3	-20.1458	8.61e-08	-0.776776	A	G	3_prime_UTR_variant	MODIFIER	4.39e-08
1	81509814	83509814	Rump_angle	0	168	1:82176561	1	82176561	1	2	0.376058	0.00125034	25641	0.00793704	-0.460062	1	0.777465	-36628.3	0	-36628.3	-20.1458	8.61e-08	-0.776776	C	G	3_prime_UTR_variant	MODIFIER	4.39e-08
1	81509814	83509814	Rump_angle	0	166	1:82176463	1	82176463	1	2	0.376058	0.00125034	25641	0.00793704	-0.460062	1	0.777465	-36628.3	0	-36628.3	-20.1458	8.61e-08	-0.776776	A	T	3_prime_UTR_variant	MODIFIER	4.39e-08
1	81509814	83509814	Rump_angle	0	169	1:82249488	1	82249488	1	2	0.347549	0.04974	25641	0.0120196	-0.39396	1	0.645142	-36628.3	0	-36628.3	-20.1529	8.55e-08	-0.7954	C	G	upstream_gene_variant	MODIFIER	4.36e-08
1	81509814	83509814	Rump_angle	0	170	1:82486660	1	82486660	1	2	0.456164	0.0433708	25641	0.00719836	-0.466059	1	0.794445	-36628.3	0	-36628.3	-20.1681	8.42e-08	-0.559941	T	C	intron_variant	MODIFIER	4.29e-08
1	81509814	83509814	Rump_angle	0	171	1:82486757	1	82486757	1	2	0.456164	0.0433708	25641	0.00719836	-0.466059	1	0.794445	-36628.3	0	-36628.3	-20.1681	8.42e-08	-0.559941	TGG	TG	intron_variant	MODIFIER	4.29e-08
1	81509814	83509814	Rump_angle	0	172	1:82212660	1	82212660	1	2	0.375668	0.00378436	25641	-0.00615044	-0.475374	1	0.824368	-36628.3	0	-36628.3	-20.1744	8.37e-08	-0.775825	C	T	upstream_gene_variant	MODIFIER	4.26e-08
1	81509814	83509814	Rump_angle	0	173	1:82272471	1	82272471	1	2	0.476736	0.000118603	25641	-0.000882907	-0.499515	1	0.975153	-36628.3	0	-36628.3	-20.1759	8.36e-08	0.575815	A	G	intron_variant	MODIFIER	4.26e-08
1	81509814	83509814	Rump_angle	0	174	1:82267847	1	82267847	1	2	0.477906	0.000169488	25641	0.000697293	-0.499696	1	0.980327	-36628.3	0	-36628.3	-20.1785	8.34e-08	0.576722	T	C	intron_variant	MODIFIER	4.25e-08
1	81509814	83509814	Rump_angle	0	175	1:82202880	1	82202880	1	2	0.375648	0.00429355	25641	-0.00486915	-0.484516	1	0.86031	-36628.3	0	-36628.3	-20.1851	8.28e-08	-0.775793	TTTTCTG	T	intron_variant	MODIFIER	4.22e-08
1	81509814	83509814	Rump_angle	0	179	1:82199616	1	82199616	1	2	0.375629	0.00378248	25641	0.0013709	-0.498792	1	0.960791	-36628.3	0	-36628.3	-20.1916	8.23e-08	-0.775865	CACAA	CACAACAA	intron_variant	MODIFIER	4.19e-08
1	81509814	83509814	Rump_angle	0	187	1:82211804	1	82211804	1	2	0.375629	0.00378248	25641	0.0013709	-0.498792	1	0.960791	-36628.3	0	-36628.3	-20.1916	8.23e-08	-0.775865	G	A	upstream_gene_variant	MODIFIER	4.19e-08
1	81509814	83509814	Rump_angle	0	181	1:82202555	1	82202555	1	2	0.375629	0.00378248	25641	0.0013709	-0.498792	1	0.960791	-36628.3	0	-36628.3	-20.1916	8.23e-08	-0.775865	ATTTTTTTTTT	ATTTTTTTTT	intron_variant	MODIFIER	4.19e-08
1	81509814	83509814	Rump_angle	0	190	1:82212461	1	82212461	1	2	0.375629	0.00378248	25641	0.0013709	-0.498792	1	0.960791	-36628.3	0	-36628.3	-20.1916	8.23e-08	-0.775865	A	G	upstream_gene_variant	MODIFIER	4.19e-08
1	81509814	83509814	Rump_angle	0	176	1:82184917	1	82184917	1	2	0.375629	0.00378248	25641	0.0013709	-0.498792	1	0.960791	-36628.3	0	-36628.3	-20.1916	8.23e-08	-0.775865	CTTTTTTTTT	CTTTTTTTTTT	intron_variant	MODIFIER	4.19e-08
1	81509814	83509814	Rump_angle	0	185	1:82211289	1	82211289	1	2	0.375629	0.00378248	25641	0.0013709	-0.498792	1	0.960791	-36628.3	0	-36628.3	-20.1916	8.23e-08	-0.775865	A	T	upstream_gene_variant	MODIFIER	4.19e-08
1	81509814	83509814	Rump_angle	0	188	1:82211894	1	82211894	1	2	0.375629	0.00378248	25641	0.0013709	-0.498792	1	0.960791	-36628.3	0	-36628.3	-20.1916	8.23e-08	-0.775865	C	A	upstream_gene_variant	MODIFIER	4.19e-08
1	81509814	83509814	Rump_angle	0	189	1:82212216	1	82212216	1	2	0.375629	0.00378248	25641	0.0013709	-0.498792	1	0.960791	-36628.3	0	-36628.3	-20.1916	8.23e-08	-0.775865	C	T	upstream_gene_variant	MODIFIER	4.19e-08
1	81509814	83509814	Rump_angle	0	178	1:82190753	1	82190753	1	2	0.375629	0.00378248	25641	0.0013709	-0.498792	1	0.960791	-36628.3	0	-36628.3	-20.1916	8.23e-08	-0.775865	AGTGT	AGT	intron_variant	MODIFIER	4.19e-08
1	81509814	83509814	Rump_angle	0	186	1:82211648	1	82211648	1	2	0.375629	0.00378248	25641	0.0013709	-0.498792	1	0.960791	-36628.3	0	-36628.3	-20.1916	8.23e-08	-0.775865	C	T	upstream_gene_variant	MODIFIER	4.19e-08
1	81509814	83509814	Rump_angle	0	183	1:82206814	1	82206814	1	2	0.375629	0.00378248	25641	0.0013709	-0.498792	1	0.960791	-36628.3	0	-36628.3	-20.1916	8.23e-08	-0.775865	ACT	ACTCT	intron_variant	MODIFIER	4.19e-08
1	81509814	83509814	Rump_angle	0	184	1:82211208	1	82211208	1	2	0.375629	0.00378248	25641	0.0013709	-0.498792	1	0.960791	-36628.3	0	-36628.3	-20.1916	8.23e-08	-0.775865	G	A	upstream_gene_variant	MODIFIER	4.19e-08
1	81509814	83509814	Rump_angle	0	191	1:82212581	1	82212581	1	2	0.375629	0.00378248	25641	0.0013709	-0.498792	1	0.960791	-36628.3	0	-36628.3	-20.1916	8.23e-08	-0.775865	A	G	upstream_gene_variant	MODIFIER	4.19e-08
1	81509814	83509814	Rump_angle	0	180	1:82200902	1	82200902	1	2	0.375629	0.00378248	25641	0.0013709	-0.498792	1	0.960791	-36628.3	0	-36628.3	-20.1916	8.23e-08	-0.775865	CAGTAG	CAG	intron_variant	MODIFIER	4.19e-08
1	81509814	83509814	Rump_angle	0	192	1:82199273	1	82199273	1	2	0.375648	0.00362578	25641	0.000341841	-0.499925	1	0.990219	-36628.3	0	-36628.3	-20.1927	8.22e-08	-0.775924	CTAC	CTACATAC	intron_variant	MODIFIER	4.19e-08
1	81509814	83509814	Rump_angle	0	193	1:81965803	1	81965803	1	2	0.486506	4.73e-05	25641	-0.00728074	-0.463212	1	0.786201	-36628.3	0	-36628.3	-20.1942	8.21e-08	-0.588888	C	T	intergenic_region	MODIFIER	4.18e-08
1	81509814	83509814	Rump_angle	0	194	1:82212571	1	82212571	1	2	0.375609	0.00362471	25641	-5.28e-05	-0.499998	1	0.998487	-36628.3	0	-36628.3	-20.1944	8.2e-08	-0.77578	A	G	upstream_gene_variant	MODIFIER	4.18e-08
1	81509814	83509814	Rump_angle	0	195	1:82198348	1	82198348	1	2	0.375551	0.00394309	25641	6.51e-05	-0.499997	1	0.998133	-36628.3	0	-36628.3	-20.195	8.2e-08	-0.775973	TAA	TA	intron_variant	MODIFIER	4.18e-08
1	81509814	83509814	Rump_angle	0	196	1:82200089	1	82200089	1	2	0.375551	0.00394309	25641	6.51e-05	-0.499997	1	0.998133	-36628.3	0	-36628.3	-20.195	8.2e-08	-0.775973	AGGGG	AGGG	intron_variant	MODIFIER	4.18e-08
1	81509814	83509814	Rump_angle	0	197	1:82200399	1	82200399	1	2	0.375551	0.00394309	25641	6.51e-05	-0.499997	1	0.998133	-36628.3	0	-36628.3	-20.195	8.2e-08	-0.775973	CAA	CA	intron_variant	MODIFIER	4.18e-08
1	81509814	83509814	Rump_angle	0	198	1:82176773	1	82176773	1	2	0.383429	0.003742	25641	-0.00327307	-0.492805	1	0.904516	-36628.3	0	-36628.3	-20.2074	8.1e-08	-0.762582	GAACAAACA	GAACA	3_prime_UTR_variant	MODIFIER	4.13e-08
1	81509814	83509814	Rump_angle	0	199	1:82313842	1	82313842	1	2	0.455832	0.0502976	25641	0.011379	-0.393679	1	0.644705	-36628.3	0	-36628.3	-20.2087	8.09e-08	-0.550891	T	C	intron_variant	MODIFIER	4.12e-08
1	81509814	83509814	Rump_angle	0	200	1:82487860	1	82487860	1	2	0.452244	0.0381287	25641	0.00710181	-0.463969	1	0.788358	-36628.3	0	-36628.3	-20.2094	8.08e-08	-0.555415	CTTTTTTTTT	CTTTTTTTT	intron_variant	MODIFIER	4.12e-08
1	81509814	83509814	Rump_angle	0	201	1:82489023	1	82489023	1	2	0.461955	0.168951	25641	0.00507847	-0.480909	1	0.845077	-36628.4	0	-36628.4	-20.2441	7.81e-08	-0.563707	G	A	intron_variant	MODIFIER	3.98e-08
1	81509814	83509814	Rump_angle	0	202	1:82174406	1	82174406	1	2	0.400725	2.18e-05	25641	0.00314693	-0.492795	1	0.904448	-36628.4	0	-36628.4	-20.2474	7.78e-08	-0.737478	A	G	downstream_gene_variant	MODIFIER	3.96e-08
1	81509814	83509814	Rump_angle	0	203	1:82191198	1	82191198	1	2	0.456924	0.0905647	25641	0.00575099	-0.474175	1	0.820218	-36628.4	0	-36628.4	-20.2641	7.65e-08	-0.550449	A	C	intron_variant	MODIFIER	3.9e-08
1	81509814	83509814	Rump_angle	0	204	1:82451489	1	82451489	1	2	0.483269	0.000189595	25641	-0.00173772	-0.497626	1	0.945069	-36628.4	0	-36628.4	-20.2909	7.45e-08	-0.588726	A	G	intergenic_region	MODIFIER	3.8e-08
1	81509814	83509814	Rump_angle	0	205	1:82488943	1	82488943	1	2	0.463886	0.193791	25641	0.0031903	-0.491784	1	0.898	-36628.4	0	-36628.4	-20.2983	7.4e-08	-0.561058	C	T	intron_variant	MODIFIER	3.77e-08
10	19337043	21337043	Dtr_Preg_Rate	0	0	10:20337043	10	20337043	1	2	0.013483	0.00522375	25699	0.33547	21.342	1	3.86e-11	-57463.1	0	-57463.1	-4.47446	0.99983	1	C	A	upstream_gene_variant	MODIFIER	0.99983
10	19337043	21337043	Dtr_Preg_Rate	0	1	10:20507612	10	20507612	1	2	0.0303708	0.00236435	25699	0.237926	12.7573	1	2.62e-07	-57471.8	0	-57471.8	-13.1533	0.000170116	0.589146	C	G	intergenic_region	MODIFIER	0.000170116
10	19337043	21337043	Dtr_Preg_Rate	0	2	10:21128721	10	21128721	1	2	0.0138332	0.300781	25699	0.186428	2.65587	1	0.0119942	-57481.4	0	-57481.4	-22.7812	1.12e-08	0.629028	T	C	intergenic_region	MODIFIER	1.12e-08
10	19337043	21337043	Dtr_Preg_Rate	0	14	10:20762637	10	20762637	1	2	0.0185027	0.547065	25699	0.0216485	-0.476151	1	0.827117	-57484.3	0	-57484.3	-25.6238	6.53e-10	0.555427	C	T	missense_variant	MODERATE	6.55e-09
10	19337043	21337043	Dtr_Preg_Rate	0	3	10:21012003	10	21012003	1	2	0.0121989	0.897341	25699	0.0929841	-0.162017	1	0.410979	-57483.8	0	-57483.8	-25.1777	1.02e-09	0.617678	G	A	downstream_gene_variant	MODIFIER	1.02e-09
10	19337043	21337043	Dtr_Preg_Rate	0	4	10:19886605	10	19886605	1	2	0.0103506	0.644825	25699	0.0410655	-0.460098	1	0.777563	-57483.9	0	-57483.9	-25.2248	9.73e-10	0.740644	G	A	intron_variant	MODIFIER	9.73e-10
10	19337043	21337043	Dtr_Preg_Rate	0	5	10:20764428	10	20764428	1	2	0.010156	0.875074	25699	0.0251756	-0.484879	1	0.86194	-57483.9	0	-57483.9	-25.2537	9.45e-10	0.751045	T	C	upstream_gene_variant	MODIFIER	9.45e-10
10	19337043	21337043	Dtr_Preg_Rate	0	6	10:20239501	10	20239501	1	2	0.016129	0.375485	25699	0.0772091	-0.26572	1	0.49365	-57483.9	0	-57483.9	-25.2841	9.17e-10	0.594633	GAACAACAACAACAA	GAACAACAACAA	intron_variant	MODIFIER	9.17e-10
10	19337043	21337043	Dtr_Preg_Rate	0	7	10:21140955	10	21140955	1	2	0.0120433	0.148464	25699	-0.0500942	-0.425735	1	0.699944	-57483.9	0	-57483.9	-25.3023	9.01e-10	0.679315	G	A	intergenic_region	MODIFIER	9.01e-10
10	19337043	21337043	Dtr_Preg_Rate	0	8	10:21116786	10	21116786	1	2	0.0120627	0.148858	25699	-0.0496518	-0.426942	1	0.702276	-57484	0	-57484	-25.3042	8.99e-10	0.67874	G	A	intergenic_region	MODIFIER	8.99e-10
10	19337043	21337043	Dtr_Preg_Rate	0	9	10:21053763	10	21053763	1	2	0.0149033	0.240558	25699	0.0448773	-0.424044	1	0.696715	-57484.1	0	-57484.1	-25.4218	7.99e-10	0.607024	G	C	intergenic_region	MODIFIER	7.99e-10
10	19337043	21337043	Dtr_Preg_Rate	0	10	10:20296629	10	20296629	1	2	0.0134052	0.905381	25699	0.00257222	-0.499747	1	0.982062	-57484.2	0	-57484.2	-25.504	7.36e-10	0.652378	G	A	intergenic_region	MODIFIER	7.36e-10
10	19337043	21337043	Dtr_Preg_Rate	0	11	10:19687874	10	19687874	1	2	0.015915	0.618437	25699	0.0443738	-0.406454	1	0.665348	-57484.2	0	-57484.2	-25.5197	7.25e-10	0.592744	A	C	intergenic_region	MODIFIER	7.25e-10
10	19337043	21337043	Dtr_Preg_Rate	0	12	10:20763977	10	20763977	1	2	0.0171797	0.781848	25699	0.0134429	-0.491973	1	0.899177	-57484.2	0	-57484.2	-25.5716	6.88e-10	0.571137	TTCTGCCATC	TTC	downstream_gene_variant	MODIFIER	6.88e-10
10	19337043	21337043	Dtr_Preg_Rate	0	13	10:19636051	10	19636051	1	2	0.0155064	0.758722	25699	-0.000624348	-0.499983	1	0.995286	-57484.2	0	-57484.2	-25.5836	6.8e-10	0.602276	T	C	intergenic_region	MODIFIER	6.8e-10
10	19337043	21337043	Dtr_Preg_Rate	0	15	10:20763358	10	20763358	1	2	0.0184832	0.546565	25699	0.0163292	-0.486474	1	0.869357	-57484.3	0	-57484.3	-25.6325	6.47e-10	0.555735	A	G	downstream_gene_variant	MODIFIER	6.47e-10
10	32849422	35131308	Stature	0	0	10:34131308	10	34131308	1	2	0.0742171	0.0308063	25641	-0.157745	14.3426	1	5.08e-08	-31126.4	0	-31126.4	-1.52398	0.903109	1	ACAA	ACAACAA	intergenic_region	MODIFIER	0.894944
10	32849422	35131308	Stature	0	1	10:34986361	10	34986361	1	2	0.0710971	0.0443896	25641	0.140206	10.716	1	2.18e-06	-31130	0	-31130	-5.12838	0.0245679	-0.846329	C	T	intergenic_region	MODIFIER	0.0243458
10	32849422	35131308	Stature	0	2	10:34137897	10	34137897	1	2	0.131313	0.0821692	25641	0.105073	11.0142	1	1.6e-06	-31130	0	-31130	-5.13179	0.0244843	-0.716688	C	T	intergenic_region	MODIFIER	0.0242629
10	32849422	35131308	Stature	0	3	10:34041730	10	34041730	1	2	0.0337545	0.415593	25641	0.182808	9.31634	1	9.38e-06	-31131.1	0	-31131.1	-6.19612	0.00844608	-0.663026	C	T	intron_variant	MODIFIER	0.00836972
10	32849422	35131308	Stature	0	4	10:34041190	10	34041190	1	2	0.129773	0.198561	25641	0.102842	9.91822	1	5e-06	-31131.1	0	-31131.1	-6.19923	0.0084199	-0.731338	A	G	intron_variant	MODIFIER	0.00834377
10	32849422	35131308	Stature	0	5	10:35026089	10	35026089	1	2	0.0736321	0.0779793	25641	0.12628	9.31421	1	9.41e-06	-31131.5	0	-31131.5	-6.56808	0.00582257	-0.830042	G	C	intergenic_region	MODIFIER	0.00576993
10	32849422	35131308	Stature	0	15	10:34066264	10	34066264	1	2	0.0402285	0.274663	25641	0.160863	6.51671	1	0.00017959	-31133.9	0	-31133.9	-8.95581	0.000534732	-0.725983	C	A	missense_variant	MODERATE	0.00531571
10	32849422	35131308	Stature	0	21	10:34192367	10	34192367	1	2	0.0402285	0.274663	25641	0.160863	6.51671	1	0.00017959	-31133.9	0	-31133.9	-8.95581	0.000534732	-0.725983	G	T	missense_variant	MODERATE	0.00531571
10	32849422	35131308	Stature	0	6	10:34120141	10	34120141	1	2	0.033969	0.475247	25641	0.175634	8.53752	1	2.12e-05	-31131.9	0	-31131.9	-6.97367	0.00388125	-0.664971	T	C	intergenic_region	MODIFIER	0.00384616
10	32849422	35131308	Stature	0	7	10:34139864	10	34139864	1	2	0.033969	0.475247	25641	0.175634	8.53752	1	2.12e-05	-31131.9	0	-31131.9	-6.97367	0.00388125	-0.664971	C	T	intergenic_region	MODIFIER	0.00384616
10	32849422	35131308	Stature	0	9	10:34583552	10	34583552	1	2	0.0341445	0.602723	25641	0.162759	7.58316	1	5.8e-05	-31132.9	0	-31132.9	-7.94837	0.00146441	-0.636472	A	C	intergenic_region	MODIFIER	0.00145117
10	32849422	35131308	Stature	0	8	10:34550395	10	34550395	1	2	0.0341445	0.602723	25641	0.162759	7.58316	1	5.8e-05	-31132.9	0	-31132.9	-7.94837	0.00146441	-0.636472	T	C	intergenic_region	MODIFIER	0.00145117
10	32849422	35131308	Stature	0	11	10:34509104	10	34509104	1	2	0.0341055	0.602162	25641	0.159233	7.23891	1	8.35e-05	-31133.2	0	-31133.2	-8.29277	0.00103775	-0.636917	C	T	intergenic_region	MODIFIER	0.00102837
10	32849422	35131308	Stature	0	10	10:34471622	10	34471622	1	2	0.0341055	0.602162	25641	0.159233	7.23891	1	8.35e-05	-31133.2	0	-31133.2	-8.29277	0.00103775	-0.636917	G	A	intergenic_region	MODIFIER	0.00102837
10	32849422	35131308	Stature	0	12	10:34139342	10	34139342	1	2	0.0345345	0.482272	25641	0.155576	6.97962	1	0.000109858	-31133.5	0	-31133.5	-8.55825	0.000795782	-0.659997	A	G	intergenic_region	MODIFIER	0.000788587
10	32849422	35131308	Stature	0	13	10:34706264	10	34706264	1	2	0.040443	0.18395	25641	0.151305	6.9272	1	0.000116136	-31133.6	0	-31133.6	-8.635	0.000736994	-0.672166	CACTTACACTCAACTCCAAA	CA	intergenic_region	MODIFIER	0.000730331
10	32849422	35131308	Stature	0	17	10:34106755	10	34106755	1	2	0.0402285	0.274663	25641	0.160863	6.51671	1	0.00017959	-31133.9	0	-31133.9	-8.95581	0.000534732	-0.725983	G	A	intergenic_region	MODIFIER	0.000529897
10	32849422	35131308	Stature	0	14	10:34050265	10	34050265	1	2	0.0402285	0.274663	25641	0.160863	6.51671	1	0.00017959	-31133.9	0	-31133.9	-8.95581	0.000534732	-0.725983	GTT	GT	intron_variant	MODIFIER	0.000529897
10	32849422	35131308	Stature	0	18	10:34131071	10	34131071	1	2	0.0402285	0.274663	25641	0.160863	6.51671	1	0.00017959	-31133.9	0	-31133.9	-8.95581	0.000534732	-0.725983	C	G	intergenic_region	MODIFIER	0.000529897
10	32849422	35131308	Stature	0	19	10:34154769	10	34154769	1	2	0.0402285	0.274663	25641	0.160863	6.51671	1	0.00017959	-31133.9	0	-31133.9	-8.95581	0.000534732	-0.725983	TAAAAAAAA	TAAAAAAAAA	upstream_gene_variant	MODIFIER	0.000529897
10	32849422	35131308	Stature	0	16	10:34066666	10	34066666	1	2	0.0402285	0.274663	25641	0.160863	6.51671	1	0.00017959	-31133.9	0	-31133.9	-8.95581	0.000534732	-0.725983	G	A	3_prime_UTR_variant	MODIFIER	0.000529897
10	32849422	35131308	Stature	0	22	10:34202294	10	34202294	1	2	0.0402285	0.274663	25641	0.160863	6.51671	1	0.00017959	-31133.9	0	-31133.9	-8.95581	0.000534732	-0.725983	A	G	3_prime_UTR_variant	MODIFIER	0.000529897
10	32849422	35131308	Stature	0	25	10:34436531	10	34436531	1	2	0.0397215	0.26884	25641	0.163845	6.47464	1	0.00018781	-31133.9	0	-31133.9	-8.97651	0.000523777	-0.720507	G	A	intergenic_region	MODIFIER	0.000519041
10	32849422	35131308	Stature	0	23	10:34301735	10	34301735	1	2	0.0397215	0.26884	25641	0.163845	6.47464	1	0.00018781	-31133.9	0	-31133.9	-8.97651	0.000523777	-0.720507	CATAT	CAT	intergenic_region	MODIFIER	0.000519041
10	32849422	35131308	Stature	0	24	10:34363114	10	34363114	1	2	0.0397215	0.26884	25641	0.163845	6.47464	1	0.00018781	-31133.9	0	-31133.9	-8.97651	0.000523777	-0.720507	G	T	intergenic_region	MODIFIER	0.000519041
10	32849422	35131308	Stature	0	26	10:34226972	10	34226972	1	2	0.039702	0.268656	25641	0.163316	6.43174	1	0.000196582	-31133.9	0	-31133.9	-9.01957	0.000501706	-0.720717	G	A	intron_variant	MODIFIER	0.00049717
10	32849422	35131308	Stature	0	27	10:35097317	10	35097317	1	2	0.044421	0.197817	25641	0.143459	6.30113	1	0.000225914	-31134.2	0	-31134.2	-9.2703	0.000390443	-0.659867	T	A	intergenic_region	MODIFIER	0.000386913
10	32849422	35131308	Stature	0	28	10:34985050	10	34985050	1	2	0.044187	0.355259	25641	0.142276	6.09205	1	0.000282335	-31134.4	0	-31134.4	-9.47205	0.000319107	-0.661831	G	A	intergenic_region	MODIFIER	0.000316222
10	32849422	35131308	Stature	0	29	10:35013260	10	35013260	1	2	0.044187	0.355259	25641	0.142276	6.09205	1	0.000282335	-31134.4	0	-31134.4	-9.47205	0.000319107	-0.661831	G	A	intergenic_region	MODIFIER	0.000316222
10	32849422	35131308	Stature	0	30	10:34573128	10	34573128	1	2	0.03978	0.20486	25641	0.153198	5.67864	1	0.000439272	-31134.7	0	-31134.7	-9.77913	0.000234733	-0.708213	CTGTGT	CTGT	intergenic_region	MODIFIER	0.000232611
10	32849422	35131308	Stature	0	31	10:33772347	10	33772347	1	2	0.0344175	0.372158	25641	0.169304	5.39843	1	0.000593306	-31134.9	0	-31134.9	-9.93617	0.00020062	-0.665414	T	G	intergenic_region	MODIFIER	0.000198806
10	32849422	35131308	Stature	0	32	10:35122279	10	35122279	1	2	0.044772	0.257621	25641	0.134825	5.64265	1	0.00045654	-31134.9	0	-31134.9	-9.93995	0.000199862	-0.658127	G	A	intergenic_region	MODIFIER	0.000198055
10	32849422	35131308	Stature	0	33	10:35098343	10	35098343	1	2	0.043914	0.109551	25641	0.134946	5.6277	1	0.000463912	-31134.9	0	-31134.9	-9.95278	0.000197314	-0.650194	GTCTGGCT	G	intergenic_region	MODIFIER	0.00019553
10	32849422	35131308	Stature	0	34	10:35048017	10	35048017	1	2	0.0446745	0.227307	25641	0.133265	5.51992	1	0.000520756	-31135	0	-31135	-10.0642	0.000176505	-0.658291	A	G	intergenic_region	MODIFIER	0.000174909
10	32849422	35131308	Stature	0	35	10:33637816	10	33637816	1	2	0.035139	0.289288	25641	0.160782	5.31262	1	0.000650626	-31135	0	-31135	-10.0663	0.00017614	-0.672767	C	T	intergenic_region	MODIFIER	0.000174547
10	32849422	35131308	Stature	0	36	10:33678666	10	33678666	1	2	0.0374205	0.362686	25641	0.144236	5.20621	1	0.000729547	-31135.2	0	-31135.2	-10.2721	0.000143381	-0.64772	A	G	downstream_gene_variant	MODIFIER	0.000142085
10	32849422	35131308	Stature	0	37	10:33696306	10	33696306	1	2	0.034359	0.32308	25641	0.164252	5.03135	1	0.000880815	-31135.2	0	-31135.2	-10.3014	0.000139234	-0.664884	G	A	intergenic_region	MODIFIER	0.000137975
10	32849422	35131308	Stature	0	38	10:34639400	10	34639400	1	2	0.041652	0.225037	25641	0.135835	5.05782	1	0.000856024	-31135.4	0	-31135.4	-10.4673	0.000117953	-0.686516	A	C	intergenic_region	MODIFIER	0.000116887
10	32849422	35131308	Stature	0	40	10:34512279	10	34512279	1	2	0.0399555	0.178858	25641	0.142488	4.94908	1	0.000962596	-31135.4	0	-31135.4	-10.5183	0.000112083	-0.706377	G	A	intergenic_region	MODIFIER	0.00011107
10	32849422	35131308	Stature	0	41	10:34547060	10	34547060	1	2	0.0399555	0.178858	25641	0.142488	4.94908	1	0.000962596	-31135.4	0	-31135.4	-10.5183	0.000112083	-0.706377	G	A	intergenic_region	MODIFIER	0.00011107
10	32849422	35131308	Stature	0	39	10:34491040	10	34491040	1	2	0.0399555	0.178858	25641	0.142488	4.94908	1	0.000962596	-31135.4	0	-31135.4	-10.5183	0.000112083	-0.706377	C	T	intergenic_region	MODIFIER	0.00011107
10	32849422	35131308	Stature	0	42	10:34464365	10	34464365	1	2	0.0406185	0.316705	25641	0.136497	4.84024	1	0.00108272	-31135.6	0	-31135.6	-10.6601	9.73e-05	-0.720347	T	C	intergenic_region	MODIFIER	9.64e-05
10	32849422	35131308	Stature	0	43	10:33707519	10	33707519	1	2	0.0342615	0.539478	25641	0.154132	4.5931	1	0.00141496	-31135.7	0	-31135.7	-10.762	8.78e-05	-0.663562	A	G	intergenic_region	MODIFIER	8.71e-05
10	32849422	35131308	Stature	0	44	10:33886564	10	33886564	1	2	0.036387	0.196153	25641	0.147997	4.47956	1	0.00160055	-31135.8	0	-31135.8	-10.9049	7.61e-05	-0.682029	C	A	intergenic_region	MODIFIER	7.55e-05
10	32849422	35131308	Stature	0	45	10:35027481	10	35027481	1	2	0.046605	0.342724	25641	0.116386	4.71144	1	0.00124464	-31135.9	0	-31135.9	-10.936	7.38e-05	-0.641245	G	A	intergenic_region	MODIFIER	7.31e-05
10	32849422	35131308	Stature	0	46	10:35025839	10	35025839	1	2	0.0870676	0.0738244	25641	0.0882315	4.98008	1	0.000930913	-31135.9	0	-31135.9	-10.9695	7.14e-05	-0.756498	G	T	intergenic_region	MODIFIER	7.07e-05
10	32849422	35131308	Stature	0	48	10:34019380	10	34019380	1	2	0.0527671	0.553034	25641	0.100479	4.6513	1	0.00132842	-31136.1	0	-31136.1	-11.1373	6.04e-05	-0.609834	AGATTGATT	AGATT	intron_variant	MODIFIER	5.98e-05
10	32849422	35131308	Stature	0	47	10:34012342	10	34012342	1	2	0.0527671	0.553034	25641	0.100479	4.6513	1	0.00132842	-31136.1	0	-31136.1	-11.1373	6.04e-05	-0.609834	G	A	intron_variant	MODIFIER	5.98e-05
10	32849422	35131308	Stature	0	52	10:33603139	10	33603139	1	2	0.0344565	0.280091	25641	0.1417	3.66138	1	0.00391513	-31136.6	0	-31136.6	-11.6768	3.52e-05	-0.66538	C	G	intergenic_region	MODIFIER	3.49e-05
10	32849422	35131308	Stature	0	51	10:33570958	10	33570958	1	2	0.0344565	0.280091	25641	0.1417	3.66138	1	0.00391513	-31136.6	0	-31136.6	-11.6768	3.52e-05	-0.66538	C	T	intergenic_region	MODIFIER	3.49e-05
10	32849422	35131308	Stature	0	50	10:33530423	10	33530423	1	2	0.0344565	0.280091	25641	0.1417	3.66138	1	0.00391513	-31136.6	0	-31136.6	-11.6768	3.52e-05	-0.66538	C	G	intergenic_region	MODIFIER	3.49e-05
10	32849422	35131308	Stature	0	49	10:33491641	10	33491641	1	2	0.0344565	0.280091	25641	0.1417	3.66138	1	0.00391513	-31136.6	0	-31136.6	-11.6768	3.52e-05	-0.66538	C	A	intergenic_region	MODIFIER	3.49e-05
10	32849422	35131308	Stature	0	53	10:34987305	10	34987305	1	2	0.143871	0.19173	25641	0.0652142	4.51109	1	0.00154666	-31136.6	0	-31136.6	-11.696	3.45e-05	-0.5672	A	C	intergenic_region	MODIFIER	3.42e-05
10	32849422	35131308	Stature	0	54	10:35017315	10	35017315	1	2	0.143969	0.200736	25641	0.0645879	4.41549	1	0.00171597	-31136.7	0	-31136.7	-11.7917	3.14e-05	-0.566857	G	A	intergenic_region	MODIFIER	3.11e-05
10	32849422	35131308	Stature	0	55	10:35055841	10	35055841	1	2	0.045747	0.267481	25641	0.107918	3.74872	1	0.00355646	-31136.8	0	-31136.8	-11.8722	2.89e-05	-0.653497	G	T	intergenic_region	MODIFIER	2.87e-05
10	32849422	35131308	Stature	0	56	10:35111508	10	35111508	1	2	0.0456495	0.266433	25641	0.105257	3.54359	1	0.00445795	-31137	0	-31137	-12.0776	2.36e-05	-0.651882	T	C	intergenic_region	MODIFIER	2.34e-05
10	32849422	35131308	Stature	0	57	10:33860657	10	33860657	1	2	0.0365625	0.0562239	25641	0.127771	3.28748	1	0.0059185	-31137	0	-31137	-12.1071	2.29e-05	-0.679748	C	G	intergenic_region	MODIFIER	2.27e-05
10	32849422	35131308	Stature	0	58	10:34611701	10	34611701	1	2	0.157053	0.990591	25641	0.0614866	4.06876	1	0.00250421	-31137.1	0	-31137.1	-12.151	2.19e-05	-0.628923	T	C	intergenic_region	MODIFIER	2.17e-05
10	32849422	35131308	Stature	0	59	10:34611834	10	34611834	1	2	0.176748	0.923076	25641	-0.0597227	3.95323	1	0.00284164	-31137.2	0	-31137.2	-12.2829	1.92e-05	0.588481	A	C	intergenic_region	MODIFIER	1.9e-05
10	32849422	35131308	Stature	0	60	10:34597422	10	34597422	1	2	0.0997816	0.375473	25641	-0.073807	3.60289	1	0.00417573	-31137.3	0	-31137.3	-12.3805	1.74e-05	0.819389	T	C	intergenic_region	MODIFIER	1.73e-05
10	32849422	35131308	Stature	0	61	10:33911179	10	33911179	1	2	0.0520846	0.635291	25641	0.0868961	3.32441	1	0.00568094	-31137.4	0	-31137.4	-12.4606	1.61e-05	-0.599315	A	G	intergenic_region	MODIFIER	1.59e-05
10	32849422	35131308	Stature	0	63	10:34770308	10	34770308	1	2	0.042354	0.203708	25641	0.10561	3.06521	1	0.00757867	-31137.4	0	-31137.4	-12.4896	1.56e-05	-0.678614	C	T	intergenic_region	MODIFIER	1.55e-05
10	32849422	35131308	Stature	0	62	10:34736856	10	34736856	1	2	0.042354	0.203708	25641	0.10561	3.06521	1	0.00757867	-31137.4	0	-31137.4	-12.4896	1.56e-05	-0.678614	A	G	downstream_gene_variant	MODIFIER	1.55e-05
10	32849422	35131308	Stature	0	64	10:35024558	10	35024558	1	2	0.145607	0.142048	25641	0.0592001	3.64678	1	0.00397859	-31137.5	0	-31137.5	-12.5624	1.45e-05	-0.566766	A	G	intergenic_region	MODIFIER	1.44e-05
10	32849422	35131308	Stature	0	65	10:33972401	10	33972401	1	2	0.0525526	0.638178	25641	0.0835905	3.08302	1	0.00742967	-31137.6	0	-31137.6	-12.7082	1.25e-05	-0.604275	C	T	upstream_gene_variant	MODIFIER	1.24e-05
10	32849422	35131308	Stature	0	66	10:33424267	10	33424267	1	2	0.035412	0.336877	25641	0.112061	2.42855	1	0.0155143	-31137.9	0	-31137.9	-12.9687	9.67e-06	-0.656878	G	C	intergenic_region	MODIFIER	9.58e-06
10	32849422	35131308	Stature	0	67	10:34720283	10	34720283	1	2	0.0421005	0.22982	25641	0.0978442	2.58489	1	0.0129951	-31137.9	0	-31137.9	-12.974	9.62e-06	-0.678104	C	T	intergenic_region	MODIFIER	9.53e-06
10	32849422	35131308	Stature	0	68	10:34368168	10	34368168	1	2	0.0299715	0.484934	25641	0.0965083	2.44458	1	0.0152344	-31138	0	-31138	-13.1048	8.44e-06	-0.602443	A	T	intergenic_region	MODIFIER	8.36e-06
10	32849422	35131308	Stature	0	69	10:34600318	10	34600318	1	2	0.176456	0.706923	25641	-0.054473	2.97925	1	0.0083422	-31138.1	0	-31138.1	-13.2255	7.48e-06	0.594773	C	A	intergenic_region	MODIFIER	7.41e-06
10	32849422	35131308	Stature	0	70	10:34246813	10	34246813	1	2	0.0492765	0.920383	25641	-0.0745832	1.99813	1	0.0254022	-31138.6	0	-31138.6	-13.7267	4.53e-06	0.639075	T	C	intron_variant	MODIFIER	4.49e-06
10	32849422	35131308	Stature	0	71	10:35085480	10	35085480	1	2	0.0489645	0.365289	25641	0.0757811	1.93292	1	0.0273934	-31138.7	0	-31138.7	-13.7628	4.37e-06	-0.627098	G	C	intergenic_region	MODIFIER	4.33e-06
10	32849422	35131308	Stature	0	72	10:34597450	10	34597450	1	2	0.100503	0.207406	25641	-0.0572977	2.06002	1	0.023651	-31138.9	0	-31138.9	-13.9407	3.66e-06	0.824551	G	A	intergenic_region	MODIFIER	3.62e-06
10	32849422	35131308	Stature	0	73	10:33124958	10	33124958	1	2	0.033228	0.307632	25641	0.0786245	0.757269	1	0.112801	-31139.5	0	-31139.5	-14.5716	1.95e-06	-0.647958	C	T	intergenic_region	MODIFIER	1.93e-06
10	32849422	35131308	Stature	0	74	10:33007890	10	33007890	1	2	0.033735	0.415282	25641	0.0765748	0.72748	1	0.117154	-31139.5	0	-31139.5	-14.6158	1.86e-06	-0.642431	C	T	intergenic_region	MODIFIER	1.85e-06
10	32849422	35131308	Stature	0	76	10:33085802	10	33085802	1	2	0.0333255	0.356898	25641	0.0716359	0.548331	1	0.147621	-31139.7	0	-31139.7	-14.7827	1.58e-06	-0.646397	C	T	intergenic_region	MODIFIER	1.56e-06
10	32849422	35131308	Stature	0	75	10:33062836	10	33062836	1	2	0.0333255	0.356898	25641	0.0716359	0.548331	1	0.147621	-31139.7	0	-31139.7	-14.7827	1.58e-06	-0.646397	T	G	intergenic_region	MODIFIER	1.56e-06
10	32849422	35131308	Stature	0	77	10:34164578	10	34164578	1	2	0.0529426	0.640569	25641	0.054829	0.899038	1	0.0943775	-31139.8	0	-31139.8	-14.8437	1.48e-06	-0.620656	TGTGGTG	TGTG	intron_variant	MODIFIER	1.47e-06
10	32849422	35131308	Stature	0	78	10:33348828	10	33348828	1	2	0.0350415	0.380153	25641	0.0668144	0.529852	1	0.15124	-31139.8	0	-31139.8	-14.862	1.46e-06	-0.65063	G	A	intergenic_region	MODIFIER	1.44e-06
10	32849422	35131308	Stature	0	79	10:32979225	10	32979225	1	2	0.0336375	0.414017	25641	0.0641473	0.351784	1	0.191822	-31139.9	0	-31139.9	-14.9859	1.29e-06	-0.643564	A	T	intergenic_region	MODIFIER	1.27e-06
10	32849422	35131308	Stature	0	80	10:34964900	10	34964900	1	2	0.0577006	0.373465	25641	0.0514207	0.712865	1	0.119358	-31139.9	0	-31139.9	-15.0226	1.24e-06	-0.566284	C	T	intergenic_region	MODIFIER	1.23e-06
10	32849422	35131308	Stature	0	81	10:33324360	10	33324360	1	2	0.0350415	0.488569	25641	0.0610978	0.358915	1	0.189973	-31139.9	0	-31139.9	-15.0316	1.23e-06	-0.649801	C	T	intergenic_region	MODIFIER	1.22e-06
10	32849422	35131308	Stature	0	82	10:35090716	10	35090716	1	2	0.0616786	0.245981	25641	0.048586	0.686133	1	0.123508	-31140	0	-31140	-15.0949	1.15e-06	-0.551731	A	T	intergenic_region	MODIFIER	1.14e-06
10	32849422	35131308	Stature	0	83	10:34188346	10	34188346	1	2	0.0532741	0.40335	25641	0.048231	0.601446	1	0.137752	-31140.1	0	-31140.1	-15.1499	1.09e-06	-0.618253	ATTTTTTTTTT	ATTTTTTTTTTT	intron_variant	MODIFIER	1.08e-06
10	32849422	35131308	Stature	0	84	10:34818302	10	34818302	1	2	0.0556141	0.457496	25641	0.0478479	0.49902	1	0.157503	-31140.1	0	-31140.1	-15.2115	1.03e-06	-0.581639	T	C	intergenic_region	MODIFIER	1.02e-06
10	32849422	35131308	Stature	0	85	10:34788364	10	34788364	1	2	0.0549511	0.652159	25641	0.0481639	0.482508	1	0.160978	-31140.1	0	-31140.1	-15.2131	1.02e-06	-0.584426	G	C	intergenic_region	MODIFIER	1.02e-06
10	32849422	35131308	Stature	0	86	10:34883630	10	34883630	1	2	0.0579346	0.345122	25641	0.0427774	0.348244	1	0.192748	-31140.3	0	-31140.3	-15.3925	8.56e-07	-0.569323	T	C	intergenic_region	MODIFIER	8.49e-07
10	32849422	35131308	Stature	0	87	10:34178005	10	34178005	1	2	0.0535666	0.339671	25641	0.0413115	0.327994	1	0.198146	-31140.4	0	-31140.4	-15.4355	8.2e-07	-0.616636	ATT	ATTT	intron_variant	MODIFIER	8.13e-07
10	32849422	35131308	Stature	0	88	10:34663458	10	34663458	1	2	0.0576226	0.625017	25641	-0.0405614	0.291227	1	0.208408	-31140.4	0	-31140.4	-15.4679	7.94e-07	0.575828	C	T	intergenic_region	MODIFIER	7.87e-07
10	32849422	35131308	Stature	0	89	10:34687185	10	34687185	1	2	0.0552046	0.268015	25641	-0.0396595	0.190079	1	0.240074	-31140.4	0	-31140.4	-15.5232	7.52e-07	0.584299	A	G	intergenic_region	MODIFIER	7.45e-07
10	32849422	35131308	Stature	0	90	10:32923378	10	32923378	1	2	0.0341445	0.421076	25641	0.034434	-0.244777	1	0.474946	-31140.5	0	-31140.5	-15.602	6.95e-07	-0.636534	G	T	intergenic_region	MODIFIER	6.88e-07
10	32849422	35131308	Stature	0	91	10:34620321	10	34620321	1	2	0.0551071	0.267226	25641	-0.0358606	0.0588472	1	0.290415	-31140.6	0	-31140.6	-15.6496	6.62e-07	0.584962	T	A	intergenic_region	MODIFIER	6.56e-07
10	32849422	35131308	Stature	0	92	10:34711096	10	34711096	1	2	0.0555361	0.270674	25641	0.0332575	-0.0101565	1	0.322276	-31140.6	0	-31140.6	-15.7281	6.12e-07	-0.578626	T	G	intergenic_region	MODIFIER	6.07e-07
10	32849422	35131308	Stature	0	93	10:34194932	10	34194932	1	2	0.0533131	0.307338	25641	0.0285053	-0.0934528	1	0.367207	-31140.8	0	-31140.8	-15.8724	5.3e-07	-0.613887	A	G	downstream_gene_variant	MODIFIER	5.25e-07
10	32849422	35131308	Stature	0	94	10:33345506	10	33345506	1	2	0.045552	0.857508	25641	0.0159311	-0.403577	1	0.660559	-31141	0	-31141	-16.0449	4.46e-07	-0.559483	A	G	intergenic_region	MODIFIER	4.42e-07
10	32849422	35131308	Stature	0	20	10:34192349	10	34192349	1	2	0.0402285	0.274663	25641	0.160863	6.51671	1	0.00017959	-31133.9	0	-31133.9	-8.95581	0.000534732	-0.725983	G	T	splice_acceptor_variant&intron_variant	HIGH	8.13e-08
10	45599829	47599829	Pro_Percent	0	0	10:46483019	10	46483019	1	2	0.171625	0.0783029	27158	0.00653105	14.7611	1	3.3e-08	59914	0	59914	17.192	0.542204	1	G	A	intron_variant	MODIFIER	0.49379
10	45599829	47599829	Pro_Percent	0	1	10:46599829	10	46599829	1	2	0.174516	0.0860862	27158	-0.00614098	13.3618	1	1.4e-07	59912.6	0	59912.6	15.7792	0.132006	-0.986394	C	A	intergenic_region	MODIFIER	0.120219
10	45599829	47599829	Pro_Percent	0	4	10:46455581	10	46455581	1	2	0.198744	0.0320741	27158	0.00504778	11.6288	1	8.43e-07	59910.8	0	59910.8	13.9169	0.0205028	0.915507	GTCTCTCTCTC	GTCTCTCTCTCTC	splice_region_variant&intron_variant	LOW	0.044102
10	45599829	47599829	Pro_Percent	0	6	10:46476001	10	46476001	1	2	0.198744	0.0320741	27158	0.00504778	11.6288	1	8.43e-07	59910.8	0	59910.8	13.9169	0.0205028	0.915507	A	G	splice_region_variant&intron_variant	LOW	0.044102
10	45599829	47599829	Pro_Percent	0	3	10:46450064	10	46450064	1	2	0.198744	0.0320741	27158	0.00504778	11.6288	1	8.43e-07	59910.8	0	59910.8	13.9169	0.0205028	0.915507	G	A	splice_region_variant&intron_variant	LOW	0.044102
10	45599829	47599829	Pro_Percent	0	2	10:46490350	10	46490350	1	2	0.198708	0.0336106	27158	0.00505902	11.7487	1	7.44e-07	59910.9	0	59910.9	14.0342	0.0230532	0.915233	ACACTCA	ACA	intron_variant	MODIFIER	0.0209947
10	45599829	47599829	Pro_Percent	0	5	10:46467894	10	46467894	1	2	0.198744	0.0320741	27158	0.00504778	11.6288	1	8.43e-07	59910.8	0	59910.8	13.9169	0.0205028	0.915507	C	T	upstream_gene_variant	MODIFIER	0.0186721
10	45599829	47599829	Pro_Percent	0	7	10:46476667	10	46476667	1	2	0.198744	0.0320741	27158	0.00504778	11.6288	1	8.43e-07	59910.8	0	59910.8	13.9169	0.0205028	0.915507	CCT	CCTTTCT	intron_variant	MODIFIER	0.0186721
10	45599829	47599829	Pro_Percent	0	8	10:46476906	10	46476906	1	2	0.198744	0.0320741	27158	0.00504778	11.6288	1	8.43e-07	59910.8	0	59910.8	13.9169	0.0205028	0.915507	AG	AGG	intron_variant	MODIFIER	0.0186721
10	45599829	47599829	Pro_Percent	0	9	10:46486647	10	46486647	1	2	0.198928	0.0353867	27158	0.00503628	11.4998	1	9.64e-07	59910.6	0	59910.6	13.7909	0.018076	0.915002	C	T	intron_variant	MODIFIER	0.016462
10	45599829	47599829	Pro_Percent	0	10	10:46491579	10	46491579	1	2	0.198781	0.0336607	27158	0.00501366	11.4642	1	1e-06	59910.6	0	59910.6	13.7524	0.0173926	0.915403	TAAAAA	TAAAA	intron_variant	MODIFIER	0.0158396
10	45599829	47599829	Pro_Percent	0	11	10:46460535	10	46460535	1	2	0.198928	0.032194	27158	0.00496088	11.218	1	1.29e-06	59910.3	0	59910.3	13.506	0.0135941	0.914777	G	A	downstream_gene_variant	MODIFIER	0.0123803
10	45599829	47599829	Pro_Percent	0	12	10:46489489	10	46489489	1	2	0.19856	0.0351313	27158	0.0049055	11.1269	1	1.42e-06	59910.2	0	59910.2	13.4076	0.01232	0.91465	AAAGAAGA	AAAGA	intron_variant	MODIFIER	0.0112199
10	45599829	47599829	Pro_Percent	0	23	10:46424911	10	46424911	1	2	0.167851	0.13115	27158	0.005605	9.94493	1	4.86e-06	59909.2	0	59909.2	12.4125	0.00455441	0.986627	G	A	synonymous_variant	LOW	0.00979664
10	45599829	47599829	Pro_Percent	0	16	10:46565482	10	46565482	1	2	0.173816	0.142011	27158	0.00553194	10.6302	1	2.38e-06	59909.9	0	59909.9	13.0529	0.00864093	0.98441	GAAACAAACA	GAAACA	intron_variant	MODIFIER	0.00786937
10	45599829	47599829	Pro_Percent	0	13	10:46562364	10	46562364	1	2	0.173816	0.142011	27158	0.00553194	10.6302	1	2.38e-06	59909.9	0	59909.9	13.0529	0.00864093	0.98441	ATTTTTTTTTTTTTT	ATTTTTTTTTTTT	intron_variant	MODIFIER	0.00786937
10	45599829	47599829	Pro_Percent	0	17	10:46567628	10	46567628	1	2	0.173816	0.142011	27158	0.00553194	10.6302	1	2.38e-06	59909.9	0	59909.9	13.0529	0.00864093	0.98441	TGG	TG	intron_variant	MODIFIER	0.00786937
10	45599829	47599829	Pro_Percent	0	15	10:46565109	10	46565109	1	2	0.173816	0.142011	27158	0.00553194	10.6302	1	2.38e-06	59909.9	0	59909.9	13.0529	0.00864093	0.98441	AT	ATT	intron_variant	MODIFIER	0.00786937
10	45599829	47599829	Pro_Percent	0	14	10:46562669	10	46562669	1	2	0.173816	0.142011	27158	0.00553194	10.6302	1	2.38e-06	59909.9	0	59909.9	13.0529	0.00864093	0.98441	AT	ATT	intron_variant	MODIFIER	0.00786937
10	45599829	47599829	Pro_Percent	0	18	10:46550543	10	46550543	1	2	0.173724	0.141861	27158	0.00550945	10.5397	1	2.62e-06	59909.8	0	59909.8	12.9623	0.00789295	0.984211	G	A	intron_variant	MODIFIER	0.00718817
10	45599829	47599829	Pro_Percent	0	29	10:46116472	10	46116472	1	2	0.169379	0.157822	27158	0.00519776	9.57169	1	7.18e-06	59908.8	0	59908.8	11.982	0.00296127	0.978909	T	G	splice_region_variant&intron_variant	LOW	0.00636976
10	45599829	47599829	Pro_Percent	0	19	10:46307205	10	46307205	1	2	0.167814	0.125611	27158	0.00568082	10.2395	1	3.58e-06	59909.5	0	59909.5	12.7066	0.00611169	0.986499	CT	C	intron_variant	MODIFIER	0.00556597
10	45599829	47599829	Pro_Percent	0	20	10:46308425	10	46308425	1	2	0.167796	0.115216	27158	0.00563952	10.1459	1	3.94e-06	59909.4	0	59909.4	12.6101	0.00554947	0.986307	TTA	TATA	intron_variant	MODIFIER	0.00505395
10	45599829	47599829	Pro_Percent	0	22	10:46405108	10	46405108	1	2	0.167851	0.13115	27158	0.005605	9.94493	1	4.86e-06	59909.2	0	59909.2	12.4125	0.00455441	0.986627	GTTTTT	GTTTTTT	intron_variant	MODIFIER	0.00414774
10	45599829	47599829	Pro_Percent	0	21	10:46351280	10	46351280	1	2	0.167851	0.13115	27158	0.005605	9.94493	1	4.86e-06	59909.2	0	59909.2	12.4125	0.00455441	0.986627	A	G	intron_variant	MODIFIER	0.00414774
10	45599829	47599829	Pro_Percent	0	34	10:46436252	10	46436252	1	2	0.168035	0.14896	27158	0.00533661	8.94496	1	1.38e-05	59908.2	0	59908.2	11.4137	0.0016776	0.98636	G	A	synonymous_variant	LOW	0.00360856
10	45599829	47599829	Pro_Percent	0	24	10:46108878	10	46108878	1	2	0.16949	0.171126	27158	0.00525863	9.79163	1	5.71e-06	59909	0	59909	12.2028	0.00369288	0.979165	T	C	intron_variant	MODIFIER	0.00336314
10	45599829	47599829	Pro_Percent	0	25	10:46481309	10	46481309	1	2	0.19821	0.0420329	27158	0.00459852	9.85642	1	5.34e-06	59909	0	59909	12.1303	0.00343465	0.913487	TTTTATTTATTT	TTTTATTTATTTATTT	intron_variant	MODIFIER	0.00312796
10	45599829	47599829	Pro_Percent	0	26	10:46426859	10	46426859	1	2	0.167906	0.136891	27158	0.00551952	9.60536	1	6.94e-06	59908.9	0	59908.9	12.074	0.00324684	0.986818	CTTTTT	CTTTT	intron_variant	MODIFIER	0.00295692
10	45599829	47599829	Pro_Percent	0	30	10:46131014	10	46131014	1	2	0.169379	0.157822	27158	0.00519776	9.57169	1	7.18e-06	59908.8	0	59908.8	11.982	0.00296127	0.978909	T	C	downstream_gene_variant	MODIFIER	0.00269685
10	45599829	47599829	Pro_Percent	0	27	10:46104299	10	46104299	1	2	0.169379	0.157822	27158	0.00519776	9.57169	1	7.18e-06	59908.8	0	59908.8	11.982	0.00296127	0.978909	A	C	intron_variant	MODIFIER	0.00269685
10	45599829	47599829	Pro_Percent	0	31	10:46157636	10	46157636	1	2	0.169379	0.157822	27158	0.00519776	9.57169	1	7.18e-06	59908.8	0	59908.8	11.982	0.00296127	0.978909	T	C	intergenic_region	MODIFIER	0.00269685
10	45599829	47599829	Pro_Percent	0	28	10:46110695	10	46110695	1	2	0.169379	0.157822	27158	0.00519776	9.57169	1	7.18e-06	59908.8	0	59908.8	11.982	0.00296127	0.978909	TG	T	intron_variant	MODIFIER	0.00269685
10	45599829	47599829	Pro_Percent	0	38	10:46293618	10	46293618	1	2	0.167722	0.115078	27158	0.00522519	8.61423	1	1.96e-05	59907.9	0	59907.9	11.0797	0.00120123	0.985534	A	G	synonymous_variant	LOW	0.00258387
10	45599829	47599829	Pro_Percent	0	32	10:46388294	10	46388294	1	2	0.167925	0.136908	27158	0.00539883	9.16113	1	1.1e-05	59908.5	0	59908.5	11.6302	0.00208302	0.986235	T	A	intron_variant	MODIFIER	0.00189702
10	45599829	47599829	Pro_Percent	0	33	10:46480416	10	46480416	1	2	0.198008	0.077178	27158	0.00442935	9.30906	1	9.46e-06	59908.4	0	59908.4	11.5726	0.00196642	0.913067	T	A	intron_variant	MODIFIER	0.00179083
10	45599829	47599829	Pro_Percent	0	35	10:46257629	10	46257629	1	2	0.167759	0.11021	27158	0.00525604	8.77376	1	1.66e-05	59908.1	0	59908.1	11.2365	0.00140508	0.985532	ATTTTTTTT	ATTTTTTTTT	intron_variant	MODIFIER	0.00127962
10	45599829	47599829	Pro_Percent	0	36	10:46188269	10	46188269	1	2	0.167722	0.115078	27158	0.00522519	8.61423	1	1.96e-05	59907.9	0	59907.9	11.0797	0.00120123	0.985534	G	C	intergenic_region	MODIFIER	0.00109397
10	45599829	47599829	Pro_Percent	0	37	10:46221519	10	46221519	1	2	0.167722	0.115078	27158	0.00522519	8.61423	1	1.96e-05	59907.9	0	59907.9	11.0797	0.00120123	0.985534	GT	GTT	intergenic_region	MODIFIER	0.00109397
10	45599829	47599829	Pro_Percent	0	39	10:46503684	10	46503684	1	2	0.201193	0.0160805	27158	0.00429554	8.42265	1	2.4e-05	59907.5	0	59907.5	10.7028	0.00082405	0.902106	A	T	intron_variant	MODIFIER	0.000750469
10	45599829	47599829	Pro_Percent	0	40	10:46524351	10	46524351	1	2	0.200991	0.0351557	27158	0.00430359	8.3694	1	2.53e-05	59907.5	0	59907.5	10.6544	0.000785122	0.900921	TTAAGATAA	TTAA	intron_variant	MODIFIER	0.000715017
10	45599829	47599829	Pro_Percent	0	42	10:46546824	10	46546824	1	2	0.200991	0.0351557	27158	0.00430359	8.3694	1	2.53e-05	59907.5	0	59907.5	10.6544	0.000785122	0.900921	ACC	ACCC	intron_variant	MODIFIER	0.000715017
10	45599829	47599829	Pro_Percent	0	41	10:46543870	10	46543870	1	2	0.200991	0.0351557	27158	0.00430359	8.3694	1	2.53e-05	59907.5	0	59907.5	10.6544	0.000785122	0.900921	CTTGTTGTT	CTTGTT	intron_variant	MODIFIER	0.000715017
10	45599829	47599829	Pro_Percent	0	43	10:46452290	10	46452290	1	2	0.167925	0.174749	27158	0.00386188	7.43438	1	6.79e-05	59906.5	0	59906.5	9.66681	0.000292424	0.793418	TG	T	intron_variant	MODIFIER	0.000266313
10	45599829	47599829	Pro_Percent	0	44	10:46489424	10	46489424	1	2	0.139333	0.293781	27158	0.00388491	7.21686	1	8.55e-05	59906.3	0	59906.3	9.46913	0.000239973	0.874708	TAAAAAAAAAAAGTTTTTTAAAAAAAA	TAAAAAAAAGTTTTTTAAAAAAAA	intron_variant	MODIFIER	0.000218545
10	45599829	47599829	Pro_Percent	0	45	10:46442681	10	46442681	1	2	0.195025	0.0395677	27158	0.00406763	7.12346	1	9.43e-05	59906.3	0	59906.3	9.42778	0.000230252	0.90116	T	C	intron_variant	MODIFIER	0.000209692
10	45599829	47599829	Pro_Percent	0	52	10:46756599	10	46756599	1	2	0.126482	0.554944	27158	0.00454705	5.77483	1	0.00039628	59905.1	0	59905.1	8.28789	7.36e-05	0.799629	A	G	synonymous_variant	LOW	0.000158416
10	45599829	47599829	Pro_Percent	0	46	10:46759492	10	46759492	1	2	0.128029	0.693551	27158	0.00455463	6.58643	1	0.000166759	59905.9	0	59905.9	9.04035	0.000156295	0.791074	TGG	TGGG	intron_variant	MODIFIER	0.000142339
10	45599829	47599829	Pro_Percent	0	47	10:46763797	10	46763797	1	2	0.128029	0.693551	27158	0.00455463	6.58643	1	0.000166759	59905.9	0	59905.9	9.04035	0.000156295	0.791074	CGGGGG	CGGGG	intron_variant	MODIFIER	0.000142339
10	45599829	47599829	Pro_Percent	0	49	10:46359233	10	46359233	1	2	0.19891	0.185741	27158	0.00369578	6.24944	1	0.000238707	59905.4	0	59905.4	8.51876	9.28e-05	0.890107	T	C	upstream_gene_variant	MODIFIER	8.45e-05
10	45599829	47599829	Pro_Percent	0	50	10:46359683	10	46359683	1	2	0.19891	0.185741	27158	0.00369578	6.24944	1	0.000238707	59905.4	0	59905.4	8.51876	9.28e-05	0.890107	ATAATTA	ATA	upstream_gene_variant	MODIFIER	8.45e-05
10	45599829	47599829	Pro_Percent	0	48	10:46358927	10	46358927	1	2	0.19891	0.185741	27158	0.00369578	6.24944	1	0.000238707	59905.4	0	59905.4	8.51876	9.28e-05	0.890107	A	T	upstream_gene_variant	MODIFIER	8.45e-05
10	45599829	47599829	Pro_Percent	0	51	10:46327564	10	46327564	1	2	0.198947	0.179548	27158	0.00366085	6.10331	1	0.000278961	59905.2	0	59905.2	8.37408	8.03e-05	0.88978	G	A	intron_variant	MODIFIER	7.31e-05
10	45599829	47599829	Pro_Percent	0	53	10:46670152	10	46670152	1	2	0.239064	0.00469606	27158	-0.00283544	6.24232	1	0.000240526	59905.1	0	59905.1	8.24718	7.07e-05	-0.746225	T	C	intergenic_region	MODIFIER	6.44e-05
10	45599829	47599829	Pro_Percent	0	54	10:46517942	10	46517942	1	2	0.231939	0.0145242	27158	0.00326553	6.04888	1	0.000295649	59905	0	59905	8.20951	6.81e-05	0.825048	A	G	intron_variant	MODIFIER	6.2e-05
10	45599829	47599829	Pro_Percent	0	56	10:46733483	10	46733483	1	2	0.126316	0.554526	27158	0.00452416	5.66638	1	0.000445078	59905	0	59905	8.18311	6.63e-05	0.799633	T	C	intergenic_region	MODIFIER	6.04e-05
10	45599829	47599829	Pro_Percent	0	55	10:46714409	10	46714409	1	2	0.126316	0.554526	27158	0.00452416	5.66638	1	0.000445078	59905	0	59905	8.18311	6.63e-05	0.799633	T	C	intergenic_region	MODIFIER	6.04e-05
10	45599829	47599829	Pro_Percent	0	57	10:46753897	10	46753897	1	2	0.126316	0.554526	27158	0.00452416	5.66638	1	0.000445078	59905	0	59905	8.18311	6.63e-05	0.799633	A	T	intron_variant	MODIFIER	6.04e-05
10	45599829	47599829	Pro_Percent	0	58	10:46341969	10	46341969	1	2	0.129557	0.696499	27158	0.00469631	5.44745	1	0.00056288	59904.9	0	59904.9	8.01959	5.63e-05	0.846359	G	A	intron_variant	MODIFIER	5.13e-05
10	45599829	47599829	Pro_Percent	0	59	10:45783534	10	45783534	1	2	0.130404	0.7788	27158	0.0048036	5.41324	1	0.000583944	59904.8	0	59904.8	8.01085	5.58e-05	0.842161	TAA	TA	intron_variant	MODIFIER	5.08e-05
10	45599829	47599829	Pro_Percent	0	60	10:45789625	10	45789625	1	2	0.130404	0.7788	27158	0.0048036	5.41324	1	0.000583944	59904.8	0	59904.8	8.01085	5.58e-05	0.842161	GTTTTTTTT	GTTTTTTT	intron_variant	MODIFIER	5.08e-05
10	45599829	47599829	Pro_Percent	0	61	10:45790663	10	45790663	1	2	0.130404	0.7788	27158	0.0048036	5.41324	1	0.000583944	59904.8	0	59904.8	8.01085	5.58e-05	0.842161	TC	TCC	intron_variant	MODIFIER	5.08e-05
10	45599829	47599829	Pro_Percent	0	62	10:46418194	10	46418194	1	2	0.129593	0.696547	27158	0.00462242	5.30811	1	0.000653794	59904.7	0	59904.7	7.87624	4.88e-05	0.846337	G	T	intron_variant	MODIFIER	4.44e-05
10	45599829	47599829	Pro_Percent	0	63	10:45887785	10	45887785	1	2	0.132558	0.863837	27158	0.00458498	5.19317	1	0.00073986	59904.6	0	59904.6	7.76317	4.36e-05	0.854672	G	C	upstream_gene_variant	MODIFIER	3.97e-05
10	45599829	47599829	Pro_Percent	0	64	10:45887512	10	45887512	1	2	0.132594	0.884652	27158	0.00457893	5.14313	1	0.00078083	59904.5	0	59904.5	7.71622	4.16e-05	0.854796	G	A	upstream_gene_variant	MODIFIER	3.79e-05
10	45599829	47599829	Pro_Percent	0	65	10:46765484	10	46765484	1	2	0.126059	0.591272	27158	0.00429187	5.04847	1	0.000864707	59904.4	0	59904.4	7.56527	3.58e-05	0.798712	GC	G	intron_variant	MODIFIER	3.26e-05
10	45599829	47599829	Pro_Percent	0	66	10:46501827	10	46501827	1	2	0.233044	0.604657	27158	0.00307583	5.10536	1	0.000813264	59904.1	0	59904.1	7.28391	2.7e-05	0.821097	A	C	intron_variant	MODIFIER	2.46e-05
10	45599829	47599829	Pro_Percent	0	68	10:45932166	10	45932166	1	2	0.132779	0.884791	27158	0.0043451	4.68798	1	0.00127667	59904.1	0	59904.1	7.25069	2.61e-05	0.854706	G	A	upstream_gene_variant	MODIFIER	2.38e-05
10	45599829	47599829	Pro_Percent	0	67	10:45920652	10	45920652	1	2	0.132779	0.884791	27158	0.0043451	4.68798	1	0.00127667	59904.1	0	59904.1	7.25069	2.61e-05	0.854706	T	C	intron_variant	MODIFIER	2.38e-05
10	45599829	47599829	Pro_Percent	0	69	10:45880321	10	45880321	1	2	0.132429	0.905418	27158	0.00437836	4.66846	1	0.00130396	59904.1	0	59904.1	7.24068	2.58e-05	0.854942	ACCCACTCCCCGTCCCCCCACTCCC	ACCCACTCCC	downstream_gene_variant	MODIFIER	2.35e-05
10	45599829	47599829	Pro_Percent	0	70	10:45790583	10	45790583	1	2	0.130293	0.819983	27158	0.00449938	4.58706	1	0.00142425	59904	0	59904	7.19449	2.47e-05	0.842351	G	A	intron_variant	MODIFIER	2.25e-05
10	45599829	47599829	Pro_Percent	0	71	10:45846466	10	45846466	1	2	0.130109	0.757896	27158	-0.00450999	4.55188	1	0.00147966	59904	0	59904	7.16513	2.4e-05	-0.842885	A	G	intron_variant	MODIFIER	2.18e-05
10	45599829	47599829	Pro_Percent	0	72	10:45768631	10	45768631	1	2	0.130606	0.820351	27158	-0.00434463	4.43791	1	0.00167465	59903.9	0	59903.9	7.02521	2.08e-05	-0.841403	G	A	intron_variant	MODIFIER	1.9e-05
10	45599829	47599829	Pro_Percent	0	73	10:47017679	10	47017679	1	2	0.167372	0.671207	27158	0.00308641	4.7193	1	0.00123408	59903.8	0	59903.8	6.93696	1.91e-05	0.645717	A	C	intergenic_region	MODIFIER	1.74e-05
10	45599829	47599829	Pro_Percent	0	91	10:46130433	10	46130433	1	2	0.237959	0.598182	27158	0.00278652	3.77332	1	0.0034616	59902.8	0	59902.8	5.98874	7.39e-06	0.791074	C	T	synonymous_variant	LOW	1.59e-05
10	45599829	47599829	Pro_Percent	0	74	10:45790765	10	45790765	1	2	0.150471	0.313124	27158	0.0035196	4.43836	1	0.00167384	59903.6	0	59903.6	6.81502	1.69e-05	0.767473	A	G	intron_variant	MODIFIER	1.54e-05
10	45599829	47599829	Pro_Percent	0	75	10:45759783	10	45759783	1	2	0.13149	0.759983	27158	-0.00401968	4.06055	1	0.00252679	59903.4	0	59903.4	6.60985	1.38e-05	-0.837983	A	G	intron_variant	MODIFIER	1.25e-05
10	45599829	47599829	Pro_Percent	0	76	10:46188573	10	46188573	1	2	0.218444	0.782978	27158	0.00297108	4.289	1	0.00196923	59903.3	0	59903.3	6.51159	1.25e-05	0.83512	A	G	intergenic_region	MODIFIER	1.14e-05
10	45599829	47599829	Pro_Percent	0	78	10:45709950	10	45709950	1	2	0.131177	0.73935	27158	-0.00398564	3.93055	1	0.0029131	59903.3	0	59903.3	6.48581	1.21e-05	-0.838918	T	A	downstream_gene_variant	MODIFIER	1.11e-05
10	45599829	47599829	Pro_Percent	0	81	10:45726391	10	45726391	1	2	0.131177	0.73935	27158	-0.00398564	3.93055	1	0.0029131	59903.3	0	59903.3	6.48581	1.21e-05	-0.838918	A	G	intron_variant	MODIFIER	1.11e-05
10	45599829	47599829	Pro_Percent	0	79	10:45716231	10	45716231	1	2	0.131177	0.73935	27158	-0.00398564	3.93055	1	0.0029131	59903.3	0	59903.3	6.48581	1.21e-05	-0.838918	A	G	upstream_gene_variant	MODIFIER	1.11e-05
10	45599829	47599829	Pro_Percent	0	80	10:45717123	10	45717123	1	2	0.131177	0.73935	27158	-0.00398564	3.93055	1	0.0029131	59903.3	0	59903.3	6.48581	1.21e-05	-0.838918	C	T	upstream_gene_variant	MODIFIER	1.11e-05
10	45599829	47599829	Pro_Percent	0	77	10:45709913	10	45709913	1	2	0.131177	0.73935	27158	0.00398564	3.93055	1	0.0029131	59903.3	0	59903.3	6.48581	1.21e-05	0.838918	C	T	downstream_gene_variant	MODIFIER	1.11e-05
10	45599829	47599829	Pro_Percent	0	82	10:47066226	10	47066226	1	2	0.167299	0.703126	27158	0.00291954	4.17568	1	0.00222819	59903.2	0	59903.2	6.39275	1.11e-05	0.645432	G	T	upstream_gene_variant	MODIFIER	1.01e-05
10	45599829	47599829	Pro_Percent	0	83	10:46299219	10	46299219	1	2	0.199886	0.157579	27158	0.00299644	4.13818	1	0.0023213	59903.2	0	59903.2	6.38527	1.1e-05	0.88616	A	G	intron_variant	MODIFIER	1e-05
10	45599829	47599829	Pro_Percent	0	84	10:46131211	10	46131211	1	2	0.237923	0.609812	27158	0.00288667	4.07182	1	0.00249585	59903.1	0	59903.1	6.28879	9.98e-06	0.791156	T	C	downstream_gene_variant	MODIFIER	9.09e-06
10	45599829	47599829	Pro_Percent	0	85	10:46192583	10	46192583	1	2	0.249871	0.814443	27158	0.00267239	4.01389	1	0.00265908	59903	0	59903	6.1601	8.77e-06	0.765066	A	G	intergenic_region	MODIFIER	7.99e-06
10	45599829	47599829	Pro_Percent	0	88	10:46122138	10	46122138	1	2	0.237978	0.598199	27158	0.00284071	3.93307	1	0.00290508	59903	0	59903	6.1494	8.68e-06	0.791032	AC	A	intron_variant	MODIFIER	7.9e-06
10	45599829	47599829	Pro_Percent	0	87	10:46120966	10	46120966	1	2	0.237978	0.598199	27158	0.00284071	3.93307	1	0.00290508	59903	0	59903	6.1494	8.68e-06	0.791032	CAAAAAAA	CAAAAAA	intron_variant	MODIFIER	7.9e-06
10	45599829	47599829	Pro_Percent	0	86	10:46120518	10	46120518	1	2	0.237978	0.598199	27158	0.00284071	3.93307	1	0.00290508	59903	0	59903	6.1494	8.68e-06	0.791032	T	G	intron_variant	MODIFIER	7.9e-06
10	45599829	47599829	Pro_Percent	0	89	10:46127270	10	46127270	1	2	0.238088	0.58675	27158	-0.00283384	3.89975	1	0.00301314	59903	0	59903	6.11743	8.4e-06	-0.790933	G	A	intron_variant	MODIFIER	7.65e-06
10	45599829	47599829	Pro_Percent	0	90	10:45664697	10	45664697	1	2	0.12952	0.861154	27158	0.00396305	3.47431	1	0.00481239	59902.9	0	59902.9	6.07821	8.08e-06	0.83994	GCTAGTCTAG	GCTAG	intron_variant	MODIFIER	7.36e-06
10	45599829	47599829	Pro_Percent	0	92	10:46526669	10	46526669	1	2	0.295511	0.798702	27158	0.00274182	3.67112	1	0.00387338	59902.7	0	59902.7	5.88247	6.64e-06	0.697956	TAAAAAAAAAA	TAAAAAAAAA	intron_variant	MODIFIER	6.05e-06
10	45599829	47599829	Pro_Percent	0	93	10:46694650	10	46694650	1	2	0.126114	0.43272	27158	0.003488	3.39042	1	0.00528035	59902.7	0	59902.7	5.8773	6.61e-06	0.795609	C	T	intergenic_region	MODIFIER	6.02e-06
10	45599829	47599829	Pro_Percent	0	94	10:45722072	10	45722072	1	2	0.185084	0.70981	27158	-0.0025316	3.72253	1	0.00366038	59902.7	0	59902.7	5.84798	6.42e-06	-0.685416	G	C	intron_variant	MODIFIER	5.85e-06
10	45599829	47599829	Pro_Percent	0	95	10:45857785	10	45857785	1	2	0.153748	0.369325	27158	0.00296178	3.26586	1	0.00606219	59902.4	0	59902.4	5.60547	5.04e-06	0.77668	T	G	intron_variant	MODIFIER	4.59e-06
10	45599829	47599829	Pro_Percent	0	96	10:45818745	10	45818745	1	2	0.156878	0.329641	27158	0.0028545	3.30099	1	0.0058304	59902.4	0	59902.4	5.59907	5.01e-06	0.746254	TGGGG	TGGG	intron_variant	MODIFIER	4.56e-06
10	45599829	47599829	Pro_Percent	0	97	10:46744977	10	46744977	1	2	0.245986	0.00130656	27158	0.00231851	3.47917	1	0.00478662	59902.4	0	59902.4	5.54637	4.75e-06	0.726076	A	T	upstream_gene_variant	MODIFIER	4.32e-06
10	45599829	47599829	Pro_Percent	0	98	10:46703890	10	46703890	1	2	0.158241	0.405776	27158	0.00281192	3.09131	1	0.00736133	59902.2	0	59902.2	5.40272	4.11e-06	0.687759	T	C	intergenic_region	MODIFIER	3.75e-06
10	45599829	47599829	Pro_Percent	0	99	10:46485464	10	46485464	1	2	0.224612	0.29193	27158	0.00227799	3.32889	1	0.00565283	59902.2	0	59902.2	5.3977	4.09e-06	0.824586	T	C	intron_variant	MODIFIER	3.73e-06
10	45599829	47599829	Pro_Percent	0	100	10:46748982	10	46748982	1	2	0.24965	4.02e-05	27158	0.00219538	3.35786	1	0.00547421	59902.2	0	59902.2	5.38597	4.04e-06	0.678964	A	T	upstream_gene_variant	MODIFIER	3.68e-06
10	45599829	47599829	Pro_Percent	0	101	10:45820960	10	45820960	1	2	0.177167	0.827027	27158	-0.0025132	2.96572	1	0.00846937	59902	0	59902	5.18262	3.3e-06	-0.686507	G	T	intron_variant	MODIFIER	3.01e-06
10	45599829	47599829	Pro_Percent	0	102	10:45863822	10	45863822	1	2	0.128728	0.473483	27158	0.00330483	2.62526	1	0.0124157	59902	0	59902	5.16768	3.25e-06	0.838085	C	T	intron_variant	MODIFIER	2.96e-06
10	45599829	47599829	Pro_Percent	0	104	10:46520755	10	46520755	1	2	0.296598	0.855758	27158	0.00245618	2.83004	1	0.00985964	59901.9	0	59901.9	5.04396	2.87e-06	0.696384	GACACA	GACA	intron_variant	MODIFIER	2.62e-06
10	45599829	47599829	Pro_Percent	0	103	10:46520289	10	46520289	1	2	0.296598	0.855758	27158	0.00245618	2.83004	1	0.00985964	59901.9	0	59901.9	5.04396	2.87e-06	0.696384	GTTTT	GTTT	intron_variant	MODIFIER	2.62e-06
10	45599829	47599829	Pro_Percent	0	105	10:46770923	10	46770923	1	2	0.12361	0.726299	27158	0.0033247	2.43036	1	0.0154824	59901.8	0	59901.8	5.01097	2.78e-06	0.806732	C	T	downstream_gene_variant	MODIFIER	2.53e-06
10	45599829	47599829	Pro_Percent	0	106	10:46670976	10	46670976	1	2	0.132558	0.129223	27158	0.00290005	2.57452	1	0.0131483	59901.8	0	59901.8	4.99447	2.73e-06	0.821055	C	A	intergenic_region	MODIFIER	2.49e-06
10	45599829	47599829	Pro_Percent	0	107	10:47351704	10	47351704	1	2	0.149403	0.69366	27158	0.00285288	2.56749	1	0.0132534	59901.8	0	59901.8	4.97218	2.67e-06	0.895162	G	A	intron_variant	MODIFIER	2.44e-06
10	45599829	47599829	Pro_Percent	0	108	10:46955790	10	46955790	1	2	0.166489	0.71832	27158	0.00237881	2.78169	1	0.0104099	59901.8	0	59901.8	4.97091	2.67e-06	0.644975	C	T	intergenic_region	MODIFIER	2.43e-06
10	45599829	47599829	Pro_Percent	0	109	10:45734309	10	45734309	1	2	0.169213	0.596996	27158	0.00246017	2.6924	1	0.0115102	59901.8	0	59901.8	4.92904	2.56e-06	0.709271	G	C	intron_variant	MODIFIER	2.33e-06
10	45599829	47599829	Pro_Percent	0	110	10:47079882	10	47079882	1	2	0.290062	0.696222	27158	-0.00196247	2.95324	1	0.00858843	59901.8	0	59901.8	4.92459	2.55e-06	-0.619327	C	T	intergenic_region	MODIFIER	2.32e-06
10	45599829	47599829	Pro_Percent	0	111	10:46519808	10	46519808	1	2	0.296579	0.855753	27158	0.00238651	2.64274	1	0.0121732	59901.7	0	59901.7	4.85682	2.38e-06	0.696415	G	T	intron_variant	MODIFIER	2.17e-06
10	45599829	47599829	Pro_Percent	0	112	10:47499063	10	47499063	1	2	0.178787	0.475916	27158	-0.00241502	2.60155	1	0.0127526	59901.7	0	59901.7	4.83411	2.33e-06	-0.804313	T	C	intron_variant	MODIFIER	2.12e-06
10	45599829	47599829	Pro_Percent	0	113	10:47204642	10	47204642	1	2	0.221021	0.771247	27158	0.00213552	2.71995	1	0.0111585	59901.6	0	59901.6	4.81078	2.28e-06	0.711922	G	A	intergenic_region	MODIFIER	2.07e-06
10	45599829	47599829	Pro_Percent	0	114	10:47033680	10	47033680	1	2	0.122966	0.877043	27158	0.00306308	2.25393	1	0.0189312	59901.6	0	59901.6	4.78363	2.21e-06	0.795747	T	C	intergenic_region	MODIFIER	2.02e-06
10	45599829	47599829	Pro_Percent	0	115	10:46706835	10	46706835	1	2	0.154651	0.182072	27158	0.00273479	2.35024	1	0.0169603	59901.6	0	59901.6	4.74938	2.14e-06	0.701853	A	G	intergenic_region	MODIFIER	1.95e-06
10	45599829	47599829	Pro_Percent	0	116	10:46891711	10	46891711	1	2	0.166452	0.718257	27158	0.00228925	2.53543	1	0.013743	59901.6	0	59901.6	4.72527	2.09e-06	0.644833	G	C	intron_variant	MODIFIER	1.9e-06
10	45599829	47599829	Pro_Percent	0	117	10:46560133	10	46560133	1	2	0.296506	0.867162	27158	0.0023282	2.50016	1	0.0143033	59901.5	0	59901.5	4.71272	2.06e-06	0.696342	C	T	intron_variant	MODIFIER	1.88e-06
10	45599829	47599829	Pro_Percent	0	118	10:45724735	10	45724735	1	2	0.18118	0.735796	27158	-0.00226813	2.49795	1	0.0143391	59901.5	0	59901.5	4.68474	2.01e-06	-0.694176	T	C	intron_variant	MODIFIER	1.83e-06
10	45599829	47599829	Pro_Percent	0	247	10:47416413	10	47416413	1	2	0.270436	0.787859	27158	0.00100147	0.349871	1	0.192322	59899.2	0	59899.2	2.34943	1.94e-07	0.665924	A	T	missense_variant	MODERATE	1.77e-06
10	45599829	47599829	Pro_Percent	0	119	10:46152839	10	46152839	1	2	0.255118	0.438751	27158	0.00215635	2.5102	1	0.0141415	59901.5	0	59901.5	4.64441	1.93e-06	0.754942	C	T	intergenic_region	MODIFIER	1.75e-06
10	45599829	47599829	Pro_Percent	0	120	10:46767504	10	46767504	1	2	0.156344	0.209991	27158	0.00257892	2.28138	1	0.0183464	59901.5	0	59901.5	4.63407	1.91e-06	0.694419	G	C	intron_variant	MODIFIER	1.74e-06
10	45599829	47599829	Pro_Percent	0	121	10:45709800	10	45709800	1	2	0.181125	0.720374	27158	-0.00224943	2.44691	1	0.0151941	59901.5	0	59901.5	4.634	1.91e-06	-0.694302	G	C	downstream_gene_variant	MODIFIER	1.74e-06
10	45599829	47599829	Pro_Percent	0	123	10:45709996	10	45709996	1	2	0.181125	0.720374	27158	-0.00224943	2.44691	1	0.0151941	59901.5	0	59901.5	4.634	1.91e-06	-0.694302	G	A	downstream_gene_variant	MODIFIER	1.74e-06
10	45599829	47599829	Pro_Percent	0	124	10:45716250	10	45716250	1	2	0.181125	0.720374	27158	-0.00224943	2.44691	1	0.0151941	59901.5	0	59901.5	4.634	1.91e-06	-0.694302	C	T	upstream_gene_variant	MODIFIER	1.74e-06
10	45599829	47599829	Pro_Percent	0	122	10:45709843	10	45709843	1	2	0.181125	0.720374	27158	0.00224943	2.44691	1	0.0151941	59901.5	0	59901.5	4.634	1.91e-06	0.694302	T	C	downstream_gene_variant	MODIFIER	1.74e-06
10	45599829	47599829	Pro_Percent	0	125	10:46521284	10	46521284	1	2	0.29645	0.878608	27158	0.00229805	2.40563	1	0.015924	59901.5	0	59901.5	4.62116	1.88e-06	0.696495	CAAAAAAAAAAAA	CAAAAAAAAAAA	intron_variant	MODIFIER	1.71e-06
10	45599829	47599829	Pro_Percent	0	126	10:47568150	10	47568150	1	2	0.158775	0.593494	27158	0.00240958	2.34244	1	0.0171118	59901.4	0	59901.4	4.61635	1.87e-06	0.90812	A	G	intron_variant	MODIFIER	1.71e-06
10	45599829	47599829	Pro_Percent	0	127	10:46560405	10	46560405	1	2	0.300538	0.520714	27158	-0.00231604	2.37983	1	0.0163982	59901.4	0	59901.4	4.60762	1.86e-06	-0.690826	C	A	intron_variant	MODIFIER	1.69e-06
10	45599829	47599829	Pro_Percent	0	128	10:47590420	10	47590420	1	2	0.387142	0.578043	27158	0.00187071	2.61244	1	0.0125967	59901.4	0	59901.4	4.58785	1.82e-06	0.562555	A	C	intron_variant	MODIFIER	1.66e-06
10	45599829	47599829	Pro_Percent	0	129	10:45732060	10	45732060	1	2	0.169637	0.511238	27158	0.0022637	2.30854	1	0.0177863	59901.4	0	59901.4	4.526	1.71e-06	0.708198	T	G	intron_variant	MODIFIER	1.56e-06
10	45599829	47599829	Pro_Percent	0	130	10:46538403	10	46538403	1	2	0.366393	0.0555404	27158	-0.00188345	2.4901	1	0.0144673	59901.3	0	59901.3	4.49235	1.65e-06	-0.595942	T	A	intron_variant	MODIFIER	1.51e-06
10	45599829	47599829	Pro_Percent	0	131	10:47567711	10	47567711	1	2	0.157744	0.404599	27158	0.00237543	2.17068	1	0.0208252	59901.3	0	59901.3	4.46148	1.6e-06	0.910217	G	A	intron_variant	MODIFIER	1.46e-06
10	45599829	47599829	Pro_Percent	0	132	10:45709460	10	45709460	1	2	0.181107	0.720365	27158	0.00218229	2.27406	1	0.0185006	59901.3	0	59901.3	4.46107	1.6e-06	0.694357	C	A	downstream_gene_variant	MODIFIER	1.46e-06
10	45599829	47599829	Pro_Percent	0	133	10:45715395	10	45715395	1	2	0.181125	0.720374	27158	-0.00215567	2.21138	1	0.0198759	59901.2	0	59901.2	4.39754	1.51e-06	-0.694302	C	G	upstream_gene_variant	MODIFIER	1.37e-06
10	45599829	47599829	Pro_Percent	0	134	10:46698159	10	46698159	1	2	0.134343	0.368119	27158	0.00251828	2.01055	1	0.0250401	59901.2	0	59901.2	4.39067	1.49e-06	0.763693	G	A	intergenic_region	MODIFIER	1.36e-06
10	45599829	47599829	Pro_Percent	0	135	10:46710856	10	46710856	1	2	0.154871	0.167823	27158	0.00255146	1.96685	1	0.0263379	59901.2	0	59901.2	4.36883	1.46e-06	0.701988	T	C	intergenic_region	MODIFIER	1.33e-06
10	45599829	47599829	Pro_Percent	0	136	10:46781037	10	46781037	1	2	0.202647	0.672699	27158	0.00204522	2.23883	1	0.019261	59901.2	0	59901.2	4.36736	1.46e-06	0.557604	T	C	intergenic_region	MODIFIER	1.33e-06
10	45599829	47599829	Pro_Percent	0	137	10:45721237	10	45721237	1	2	0.18107	0.705058	27158	0.00213567	2.15464	1	0.021212	59901.2	0	59901.2	4.34206	1.42e-06	0.694427	ATTTTTTTTTTT	ATTTTTTTTTTTT	intron_variant	MODIFIER	1.3e-06
10	45599829	47599829	Pro_Percent	0	138	10:47534076	10	47534076	1	2	0.122782	0.682972	27158	0.00280259	1.68674	1	0.0365025	59901.1	0	59901.1	4.24285	1.29e-06	0.790543	CAAAAAAA	CAAAAAA	intron_variant	MODIFIER	1.17e-06
10	45599829	47599829	Pro_Percent	0	139	10:46670140	10	46670140	1	2	0.321268	0.972252	27158	0.00180516	2.1832	1	0.0205282	59901	0	59901	4.19714	1.23e-06	0.599826	G	A	intergenic_region	MODIFIER	1.12e-06
10	45599829	47599829	Pro_Percent	0	140	10:47516550	10	47516550	1	2	0.122855	0.662582	27158	0.00276101	1.6091	1	0.0399927	59901	0	59901	4.16834	1.2e-06	0.790794	T	C	intron_variant	MODIFIER	1.09e-06
10	45599829	47599829	Pro_Percent	0	141	10:45613827	10	45613827	1	2	0.152478	0.613745	27158	0.00232016	1.82276	1	0.0311348	59901	0	59901	4.1598	1.19e-06	0.770352	G	A	intron_variant	MODIFIER	1.08e-06
10	45599829	47599829	Pro_Percent	0	142	10:47590488	10	47590488	1	2	0.122782	0.682972	27158	0.00275163	1.59587	1	0.0406213	59901	0	59901	4.15486	1.18e-06	0.790543	G	A	intron_variant	MODIFIER	1.08e-06
10	45599829	47599829	Pro_Percent	0	143	10:45602946	10	45602946	1	2	0.128489	0.989191	27158	0.00289604	1.52754	1	0.0440385	59901	0	59901	4.15425	1.18e-06	0.838474	C	A	intron_variant	MODIFIER	1.07e-06
10	45599829	47599829	Pro_Percent	0	144	10:45611516	10	45611516	1	2	0.128489	0.989191	27158	0.00289604	1.52754	1	0.0440385	59901	0	59901	4.15425	1.18e-06	0.838474	GAAAAAAA	GAAAAAAAA	intron_variant	MODIFIER	1.07e-06
10	45599829	47599829	Pro_Percent	0	145	10:45651381	10	45651381	1	2	0.128489	0.989191	27158	0.00289604	1.52754	1	0.0440385	59901	0	59901	4.15425	1.18e-06	0.838474	T	A	intron_variant	MODIFIER	1.07e-06
10	45599829	47599829	Pro_Percent	0	146	10:46718318	10	46718318	1	2	0.260384	1.52e-05	27158	0.00185396	2.07379	1	0.0232788	59901	0	59901	4.13521	1.16e-06	0.696836	T	C	intergenic_region	MODIFIER	1.05e-06
10	45599829	47599829	Pro_Percent	0	147	10:46780573	10	46780573	1	2	0.158277	0.487345	27158	0.00225645	1.81111	1	0.0315603	59901	0	59901	4.12282	1.14e-06	0.673573	G	A	intergenic_region	MODIFIER	1.04e-06
10	45599829	47599829	Pro_Percent	0	305	10:46130419	10	46130419	1	2	0.359618	0.00891841	27158	0.000533467	-0.307265	1	0.53469	59898.6	0	59898.6	1.80434	1.13e-07	0.5832	G	A	missense_variant	MODERATE	1.03e-06
10	45599829	47599829	Pro_Percent	0	183	10:47349210	10	47349210	1	2	0.122192	0.766483	27158	0.00207541	0.626778	1	0.133308	59900	0	59900	3.21402	4.61e-07	0.793553	G	A	synonymous_variant	LOW	9.91e-07
10	45599829	47599829	Pro_Percent	0	148	10:47563376	10	47563376	1	2	0.1228	0.683001	27158	0.00268956	1.51726	1	0.0445785	59900.9	0	59900.9	4.07254	1.09e-06	0.790606	CAAAAAAAAAA	CAAAAAAAAAAA	intron_variant	MODIFIER	9.9e-07
10	45599829	47599829	Pro_Percent	0	319	10:46130377	10	46130377	1	2	0.359507	0.00999649	27158	0.000414565	-0.383852	1	0.629826	59898.6	0	59898.6	1.72881	1.04e-07	0.583395	A	G	missense_variant	MODERATE	9.54e-07
10	45599829	47599829	Pro_Percent	0	149	10:46703692	10	46703692	1	2	0.134859	0.189105	27158	0.00229655	1.66389	1	0.0374952	59900.9	0	59900.9	4.02612	1.04e-06	0.809835	G	T	intergenic_region	MODIFIER	9.46e-07
10	45599829	47599829	Pro_Percent	0	150	10:47597693	10	47597693	1	2	0.169692	0.0272939	27158	-0.00219601	1.62648	1	0.039182	59900.8	0	59900.8	3.95266	9.65e-07	-0.688628	T	C	intron_variant	MODIFIER	8.79e-07
10	45599829	47599829	Pro_Percent	0	151	10:47576947	10	47576947	1	2	0.182212	0.81488	27158	0.00184923	1.83774	1	0.0305962	59900.8	0	59900.8	3.9447	9.57e-07	0.630447	A	T	intron_variant	MODIFIER	8.72e-07
10	45599829	47599829	Pro_Percent	0	152	10:47578016	10	47578016	1	2	0.18768	0.881358	27158	0.00180809	1.80913	1	0.0316334	59900.7	0	59900.7	3.89974	9.15e-07	0.773277	C	G	intron_variant	MODIFIER	8.33e-07
10	45599829	47599829	Pro_Percent	0	153	10:46700944	10	46700944	1	2	0.122634	0.544373	27158	0.00255182	1.34268	1	0.0548923	59900.7	0	59900.7	3.89065	9.07e-07	0.807405	C	G	intergenic_region	MODIFIER	8.26e-07
10	45599829	47599829	Pro_Percent	0	154	10:46106250	10	46106250	1	2	0.211577	0.219581	27158	0.00174103	1.83587	1	0.030663	59900.7	0	59900.7	3.88293	9e-07	0.820803	T	C	intron_variant	MODIFIER	8.19e-07
10	45599829	47599829	Pro_Percent	0	155	10:46751574	10	46751574	1	2	0.17087	0.0772624	27158	0.0020746	1.55127	1	0.0428186	59900.7	0	59900.7	3.83859	8.61e-07	0.699072	TGG	TGGG	intron_variant	MODIFIER	7.84e-07
10	45599829	47599829	Pro_Percent	0	156	10:47578710	10	47578710	1	2	0.339863	0.00151788	27158	0.00158557	1.89394	1	0.0286605	59900.7	0	59900.7	3.8352	8.58e-07	0.580234	T	C	intron_variant	MODIFIER	7.81e-07
10	45599829	47599829	Pro_Percent	0	157	10:46569220	10	46569220	1	2	0.264876	0.488083	27158	0.00225232	1.40765	1	0.0507865	59900.6	0	59900.6	3.81345	8.39e-07	0.749587	G	A	intron_variant	MODIFIER	7.64e-07
10	45599829	47599829	Pro_Percent	0	158	10:47353327	10	47353327	1	2	0.244992	0.121141	27158	-0.00176951	1.62236	1	0.0393728	59900.6	0	59900.6	3.73358	7.75e-07	-0.713274	C	A	intron_variant	MODIFIER	7.06e-07
10	45599829	47599829	Pro_Percent	0	159	10:47545138	10	47545138	1	2	0.123002	0.704204	27158	0.00239949	1.13531	1	0.0705307	59900.5	0	59900.5	3.68142	7.36e-07	0.790138	GTCTCT	GTCT	intron_variant	MODIFIER	6.7e-07
10	45599829	47599829	Pro_Percent	0	160	10:45986044	10	45986044	1	2	0.135595	0.509252	27158	0.00224	1.18725	1	0.0662127	59900.5	0	59900.5	3.64895	7.12e-07	0.843437	T	C	intergenic_region	MODIFIER	6.48e-07
10	45599829	47599829	Pro_Percent	0	161	10:47591722	10	47591722	1	2	0.170447	0.0249339	27158	0.00200509	1.33618	1	0.0553215	59900.5	0	59900.5	3.6448	7.09e-07	0.686696	A	T	intron_variant	MODIFIER	6.46e-07
10	45599829	47599829	Pro_Percent	0	162	10:47598453	10	47598453	1	2	0.174166	0.023345	27158	-0.00195632	1.35703	1	0.0539563	59900.5	0	59900.5	3.63538	7.02e-07	-0.676763	T	G	intron_variant	MODIFIER	6.4e-07
10	45599829	47599829	Pro_Percent	0	212	10:47415169	10	47415169	1	2	0.203936	0.00388092	27158	0.00131304	0.659254	1	0.127843	59899.6	0	59899.6	2.77447	2.97e-07	0.756649	A	G	synonymous_variant	LOW	6.39e-07
10	45599829	47599829	Pro_Percent	0	213	10:47415192	10	47415192	1	2	0.203936	0.00388092	27158	0.00131304	0.659254	1	0.127843	59899.6	0	59899.6	2.77447	2.97e-07	0.756649	A	G	synonymous_variant	LOW	6.39e-07
10	45599829	47599829	Pro_Percent	0	163	10:47490058	10	47490058	1	2	0.122542	0.724354	27158	0.0023988	1.05434	1	0.0778758	59900.5	0	59900.5	3.62555	6.96e-07	0.792086	C	T	intron_variant	MODIFIER	6.33e-07
10	45599829	47599829	Pro_Percent	0	164	10:46623135	10	46623135	1	2	0.249853	0.512095	27158	-0.00169415	1.53622	1	0.0435883	59900.5	0	59900.5	3.62463	6.95e-07	-0.573179	C	T	intergenic_region	MODIFIER	6.33e-07
10	45599829	47599829	Pro_Percent	0	165	10:46710327	10	46710327	1	2	0.260144	2.16e-06	27158	0.00159753	1.5289	1	0.0439677	59900.4	0	59900.4	3.56039	6.52e-07	0.696767	A	G	intergenic_region	MODIFIER	5.93e-07
10	45599829	47599829	Pro_Percent	0	166	10:46780543	10	46780543	1	2	0.185562	0.710358	27158	0.00178678	1.37352	1	0.0529011	59900.4	0	59900.4	3.5568	6.49e-07	0.602228	C	T	intergenic_region	MODIFIER	5.91e-07
10	45599829	47599829	Pro_Percent	0	219	10:47406462	10	47406462	1	2	0.203918	0.00387968	27158	0.00126602	0.576241	1	0.14234	59899.5	0	59899.5	2.69214	2.73e-07	0.756698	A	G	synonymous_variant	LOW	5.88e-07
10	45599829	47599829	Pro_Percent	0	218	10:47399201	10	47399201	1	2	0.203918	0.00387968	27158	0.00126602	0.576241	1	0.14234	59899.5	0	59899.5	2.69214	2.73e-07	0.756698	G	A	synonymous_variant	LOW	5.88e-07
10	45599829	47599829	Pro_Percent	0	217	10:47399161	10	47399161	1	2	0.203918	0.00387968	27158	0.00126602	0.576241	1	0.14234	59899.5	0	59899.5	2.69214	2.73e-07	0.756698	T	C	splice_region_variant&intron_variant	LOW	5.88e-07
10	45599829	47599829	Pro_Percent	0	167	10:46616978	10	46616978	1	2	0.249577	0.532854	27158	0.00165843	1.46488	1	0.0474389	59900.4	0	59900.4	3.54981	6.45e-07	0.572804	G	A	intergenic_region	MODIFIER	5.87e-07
10	45599829	47599829	Pro_Percent	0	168	10:46012135	10	46012135	1	2	0.169029	0.23911	27158	0.00183159	1.2489	1	0.0614501	59900.3	0	59900.3	3.49137	6.08e-07	0.73166	G	C	intron_variant	MODIFIER	5.54e-07
10	45599829	47599829	Pro_Percent	0	171	10:46088626	10	46088626	1	2	0.132705	0.406389	27158	0.00218047	0.97952	1	0.0853987	59900.3	0	59900.3	3.47997	6.01e-07	0.83241	T	C	intron_variant	MODIFIER	5.48e-07
10	45599829	47599829	Pro_Percent	0	170	10:46067591	10	46067591	1	2	0.132705	0.406389	27158	0.00218047	0.97952	1	0.0853987	59900.3	0	59900.3	3.47997	6.01e-07	0.83241	C	T	intron_variant	MODIFIER	5.48e-07
10	45599829	47599829	Pro_Percent	0	169	10:46031096	10	46031096	1	2	0.132705	0.406389	27158	0.00218047	0.97952	1	0.0853987	59900.3	0	59900.3	3.47997	6.01e-07	0.83241	C	A	intron_variant	MODIFIER	5.48e-07
10	45599829	47599829	Pro_Percent	0	225	10:47415256	10	47415256	1	2	0.203623	0.00578077	27158	0.00121675	0.496602	1	0.158006	59899.4	0	59899.4	2.61125	2.52e-07	0.755798	T	C	splice_region_variant&synonymous_variant	LOW	5.43e-07
10	45599829	47599829	Pro_Percent	0	228	10:47416296	10	47416296	1	2	0.203899	0.003652	27158	0.00120789	0.479847	1	0.161546	59899.4	0	59899.4	2.59566	2.48e-07	0.756747	T	C	splice_region_variant&intron_variant	LOW	5.34e-07
10	45599829	47599829	Pro_Percent	0	227	10:47416289	10	47416289	1	2	0.203899	0.003652	27158	0.00120789	0.479847	1	0.161546	59899.4	0	59899.4	2.59566	2.48e-07	0.756747	TCCCCC	TCCCC	splice_region_variant&intron_variant	LOW	5.34e-07
10	45599829	47599829	Pro_Percent	0	230	10:47402540	10	47402540	1	2	0.203955	0.00388422	27158	0.00119476	0.461216	1	0.165589	59899.4	0	59899.4	2.5757	2.43e-07	0.756601	C	T	synonymous_variant	LOW	5.24e-07
10	45599829	47599829	Pro_Percent	0	172	10:46035610	10	46035610	1	2	0.132687	0.391566	27158	0.00214165	0.933833	1	0.0903758	59900.3	0	59900.3	3.432	5.73e-07	0.832347	GTTTTTT	GTTTTTTT	intron_variant	MODIFIER	5.22e-07
10	45599829	47599829	Pro_Percent	0	232	10:47402612	10	47402612	1	2	0.203936	0.00388092	27158	0.00119165	0.454686	1	0.167033	59899.4	0	59899.4	2.56997	2.42e-07	0.756649	T	C	synonymous_variant	LOW	5.21e-07
10	45599829	47599829	Pro_Percent	0	233	10:47416386	10	47416386	1	2	0.203863	0.00435812	27158	0.00118997	0.452333	1	0.167557	59899.4	0	59899.4	2.56744	2.41e-07	0.756655	A	G	synonymous_variant	LOW	5.19e-07
10	45599829	47599829	Pro_Percent	0	173	10:47349082	10	47349082	1	2	0.175123	0.891419	27158	0.00172207	1.241	1	0.0620401	59900.3	0	59900.3	3.42407	5.69e-07	0.811032	C	T	intron_variant	MODIFIER	5.18e-07
10	45599829	47599829	Pro_Percent	0	174	10:46754169	10	46754169	1	2	0.174497	0.0308561	27158	0.00183324	1.13752	1	0.0703408	59900.2	0	59900.2	3.41378	5.63e-07	0.690614	C	T	intron_variant	MODIFIER	5.13e-07
10	45599829	47599829	Pro_Percent	0	175	10:45938164	10	45938164	1	2	0.135374	0.508661	27158	0.00208789	0.94268	1	0.089388	59900.2	0	59900.2	3.41235	5.62e-07	0.843939	A	G	upstream_gene_variant	MODIFIER	5.12e-07
10	45599829	47599829	Pro_Percent	0	176	10:47167046	10	47167046	1	2	0.285165	0.498283	27158	0.0013971	1.48894	1	0.0461016	59900.2	0	59900.2	3.39632	5.53e-07	0.623475	C	T	intergenic_region	MODIFIER	5.04e-07
10	45599829	47599829	Pro_Percent	0	239	10:47416437	10	47416437	1	2	0.203899	0.00411302	27158	0.00115933	0.405326	1	0.17843	59899.4	0	59899.4	2.51966	2.3e-07	0.756592	G	A	synonymous_variant	LOW	4.95e-07
10	45599829	47599829	Pro_Percent	0	177	10:46774677	10	46774677	1	2	0.380035	0.0953962	27158	-0.0014489	1.34843	1	0.0545151	59900.2	0	59900.2	3.32884	5.17e-07	-0.585087	T	G	intergenic_region	MODIFIER	4.71e-07
10	45599829	47599829	Pro_Percent	0	178	10:47589102	10	47589102	1	2	0.18118	0.0768934	27158	-0.00170682	1.09791	1	0.073827	59900.1	0	59900.1	3.31496	5.1e-07	-0.700767	A	G	intron_variant	MODIFIER	4.64e-07
10	45599829	47599829	Pro_Percent	0	179	10:46697283	10	46697283	1	2	0.213749	0.0753645	27158	0.00151575	1.21522	1	0.0640053	59900.1	0	59900.1	3.27813	4.91e-07	0.55138	T	G	intergenic_region	MODIFIER	4.48e-07
10	45599829	47599829	Pro_Percent	0	180	10:47377354	10	47377354	1	2	0.121935	0.766085	27158	0.0021073	0.660822	1	0.127585	59900.1	0	59900.1	3.24843	4.77e-07	0.792504	G	A	intron_variant	MODIFIER	4.34e-07
10	45599829	47599829	Pro_Percent	0	181	10:46673109	10	46673109	1	2	0.226821	0.130092	27158	0.00149155	1.1897	1	0.0660162	59900.1	0	59900.1	3.24401	4.75e-07	0.580858	T	G	intergenic_region	MODIFIER	4.33e-07
10	45599829	47599829	Pro_Percent	0	182	10:47346602	10	47346602	1	2	0.122192	0.766483	27158	0.00207541	0.626778	1	0.133308	59900	0	59900	3.21402	4.61e-07	0.793553	A	T	intron_variant	MODIFIER	4.2e-07
10	45599829	47599829	Pro_Percent	0	250	10:47456265	10	47456265	1	2	0.210362	0.0517426	27158	0.00104476	0.217713	1	0.230881	59899.2	0	59899.2	2.34409	1.93e-07	0.569513	G	A	synonymous_variant	LOW	4.15e-07
10	45599829	47599829	Pro_Percent	0	184	10:47568855	10	47568855	1	2	0.384877	0.872732	27158	-0.00137943	1.23921	1	0.0621741	59900	0	59900	3.20094	4.55e-07	-0.564166	G	A	intron_variant	MODIFIER	4.14e-07
10	45599829	47599829	Pro_Percent	0	185	10:47468085	10	47468085	1	2	0.122487	0.72423	27158	0.0020346	0.635737	1	0.131775	59900	0	59900	3.19916	4.54e-07	0.791601	C	G	intron_variant	MODIFIER	4.14e-07
10	45599829	47599829	Pro_Percent	0	186	10:47319354	10	47319354	1	2	0.122321	0.766704	27158	0.00202358	0.566411	1	0.144175	59900	0	59900	3.15589	4.35e-07	0.794152	C	T	downstream_gene_variant	MODIFIER	3.96e-07
10	45599829	47599829	Pro_Percent	0	187	10:45845979	10	45845979	1	2	0.223378	0.719964	27158	-0.00148206	1.07073	1	0.0763255	59900	0	59900	3.15516	4.35e-07	-0.583309	A	G	intron_variant	MODIFIER	3.96e-07
10	45599829	47599829	Pro_Percent	0	188	10:47353255	10	47353255	1	2	0.248214	0.207659	27158	0.00147752	1.06524	1	0.0768413	59900	0	59900	3.14835	4.32e-07	0.65865	A	G	intron_variant	MODIFIER	3.93e-07
10	45599829	47599829	Pro_Percent	0	189	10:46670831	10	46670831	1	2	0.180168	0.629323	27158	0.00155882	0.978573	1	0.0854987	59900	0	59900	3.14373	4.3e-07	0.624925	C	T	intergenic_region	MODIFIER	3.91e-07
10	45599829	47599829	Pro_Percent	0	190	10:47352407	10	47352407	1	2	0.273106	0.0570763	27158	0.00141945	1.11276	1	0.0724989	59900	0	59900	3.14083	4.28e-07	0.594845	C	T	intron_variant	MODIFIER	3.9e-07
10	45599829	47599829	Pro_Percent	0	191	10:47077568	10	47077568	1	2	0.122266	0.832094	27158	0.00197375	0.584846	1	0.140754	59900	0	59900	3.14082	4.28e-07	0.794866	C	T	intergenic_region	MODIFIER	3.9e-07
10	45599829	47599829	Pro_Percent	0	192	10:47572836	10	47572836	1	2	0.159548	0.70893	27158	0.0015399	0.889701	1	0.0954838	59899.9	0	59899.9	3.07364	4.01e-07	0.663339	G	A	intron_variant	MODIFIER	3.65e-07
10	45599829	47599829	Pro_Percent	0	193	10:47351371	10	47351371	1	2	0.259297	0.00374501	27158	-0.00135703	1.07264	1	0.0761471	59899.9	0	59899.9	3.06833	3.98e-07	-0.690343	T	C	intron_variant	MODIFIER	3.63e-07
10	45599829	47599829	Pro_Percent	0	194	10:47495653	10	47495653	1	2	0.209809	0.693994	27158	0.00141838	0.984087	1	0.0849176	59899.9	0	59899.9	3.05297	3.92e-07	0.721598	C	T	intron_variant	MODIFIER	3.57e-07
10	45599829	47599829	Pro_Percent	0	195	10:47227481	10	47227481	1	2	0.207121	0.664185	27158	0.00145063	0.936701	1	0.0900543	59899.9	0	59899.9	3.04429	3.89e-07	0.780404	A	G	intergenic_region	MODIFIER	3.54e-07
10	45599829	47599829	Pro_Percent	0	196	10:45922347	10	45922347	1	2	0.233154	0.231577	27158	0.00140759	0.875222	1	0.0972274	59899.8	0	59899.8	2.97456	3.63e-07	0.575408	T	C	intron_variant	MODIFIER	3.3e-07
10	45599829	47599829	Pro_Percent	0	197	10:46515338	10	46515338	1	2	0.332462	0.271121	27158	0.00138223	0.885009	1	0.0960451	59899.8	0	59899.8	2.96262	3.58e-07	0.642302	G	A	intron_variant	MODIFIER	3.26e-07
10	45599829	47599829	Pro_Percent	0	198	10:45943798	10	45943798	1	2	0.144856	0.686147	27158	0.00164456	0.584503	1	0.140817	59899.8	0	59899.8	2.95817	3.57e-07	0.808857	C	G	intron_variant	MODIFIER	3.25e-07
10	45599829	47599829	Pro_Percent	0	199	10:46133252	10	46133252	1	2	0.291111	0.373761	27158	0.00144415	0.760536	1	0.112334	59899.8	0	59899.8	2.92905	3.47e-07	0.684168	C	T	downstream_gene_variant	MODIFIER	3.16e-07
10	45599829	47599829	Pro_Percent	0	200	10:46209605	10	46209605	1	2	0.258782	0.471738	27158	0.00161463	0.547037	1	0.147871	59899.8	0	59899.8	2.91992	3.43e-07	0.744463	C	T	intergenic_region	MODIFIER	3.13e-07
10	45599829	47599829	Pro_Percent	0	201	10:47341730	10	47341730	1	2	0.261249	0.0485114	27158	0.00135195	0.809166	1	0.105635	59899.7	0	59899.7	2.89278	3.34e-07	0.660019	T	G	intron_variant	MODIFIER	3.04e-07
10	45599829	47599829	Pro_Percent	0	202	10:47568981	10	47568981	1	2	0.338224	0.00397029	27158	-0.00122583	0.952065	1	0.088353	59899.7	0	59899.7	2.88595	3.32e-07	-0.580146	A	G	intron_variant	MODIFIER	3.02e-07
10	45599829	47599829	Pro_Percent	0	203	10:47568757	10	47568757	1	2	0.347909	0.952014	27158	-0.00124344	0.911457	1	0.0929275	59899.7	0	59899.7	2.87379	3.28e-07	-0.611804	G	C	intron_variant	MODIFIER	2.99e-07
10	45599829	47599829	Pro_Percent	0	204	10:47406240	10	47406240	1	2	0.202684	0.00372084	27158	0.00134033	0.735305	1	0.115993	59899.7	0	59899.7	2.83932	3.17e-07	0.756136	TCAACAA	TCAA	intron_variant	MODIFIER	2.89e-07
10	45599829	47599829	Pro_Percent	0	205	10:46194239	10	46194239	1	2	0.27502	0.508033	27158	0.0014517	0.584036	1	0.140903	59899.7	0	59899.7	2.83319	3.15e-07	0.712899	T	C	intergenic_region	MODIFIER	2.87e-07
10	45599829	47599829	Pro_Percent	0	206	10:47131131	10	47131131	1	2	0.122597	0.745686	27158	0.0016634	0.284252	1	0.210424	59899.7	0	59899.7	2.83138	3.14e-07	0.792286	G	A	intergenic_region	MODIFIER	2.86e-07
10	45599829	47599829	Pro_Percent	0	207	10:46738609	10	46738609	1	2	0.175768	0.0580589	27158	0.00142777	0.602783	1	0.137513	59899.7	0	59899.7	2.82674	3.13e-07	0.642288	C	A	intergenic_region	MODIFIER	2.85e-07
10	45599829	47599829	Pro_Percent	0	208	10:46765925	10	46765925	1	2	0.308786	5.2e-06	27158	0.00124073	0.808599	1	0.105711	59899.6	0	59899.6	2.80658	3.07e-07	0.615911	T	C	intron_variant	MODIFIER	2.79e-07
10	45599829	47599829	Pro_Percent	0	209	10:47352422	10	47352422	1	2	0.129612	0.798364	27158	0.00159868	0.318694	1	0.200684	59899.6	0	59899.6	2.80465	3.06e-07	0.763535	C	T	intron_variant	MODIFIER	2.79e-07
10	45599829	47599829	Pro_Percent	0	210	10:45725373	10	45725373	1	2	0.238015	0.466811	27158	-0.00133533	0.676228	1	0.125086	59899.6	0	59899.6	2.80101	3.05e-07	-0.552563	A	G	intron_variant	MODIFIER	2.78e-07
10	45599829	47599829	Pro_Percent	0	211	10:47252767	10	47252767	1	2	0.20679	0.547764	27158	-0.00131774	0.67851	1	0.12472	59899.6	0	59899.6	2.78907	3.01e-07	-0.781625	C	T	intergenic_region	MODIFIER	2.74e-07
10	45599829	47599829	Pro_Percent	0	214	10:45725537	10	45725537	1	2	0.238125	0.456773	27158	0.00131968	0.644786	1	0.130246	59899.6	0	59899.6	2.77133	2.96e-07	0.552436	A	G	intron_variant	MODIFIER	2.7e-07
10	45599829	47599829	Pro_Percent	0	215	10:47568710	10	47568710	1	2	0.208484	0.00248776	27158	-0.00128579	0.681028	1	0.124318	59899.6	0	59899.6	2.76597	2.94e-07	-0.596782	T	G	intron_variant	MODIFIER	2.68e-07
10	45599829	47599829	Pro_Percent	0	216	10:47352214	10	47352214	1	2	0.270546	0.122338	27158	0.00124265	0.712904	1	0.119352	59899.6	0	59899.6	2.7504	2.9e-07	0.597333	C	G	intron_variant	MODIFIER	2.64e-07
10	45599829	47599829	Pro_Percent	0	298	10:46130472	10	46130472	1	2	0.359636	0.00858288	27158	0.000574106	-0.277099	1	0.504335	59898.7	0	59898.7	1.83522	1.16e-07	0.583175	T	C	synonymous_variant	LOW	2.5e-07
10	45599829	47599829	Pro_Percent	0	220	10:47414871	10	47414871	1	2	0.203881	0.00364987	27158	0.00126385	0.571869	1	0.143153	59899.5	0	59899.5	2.68809	2.72e-07	0.756796	GC	GCC	intron_variant	MODIFIER	2.48e-07
10	45599829	47599829	Pro_Percent	0	303	10:46127075	10	46127075	1	2	0.359673	0.00825764	27158	-0.000536591	-0.304906	1	0.532201	59898.6	0	59898.6	1.80646	1.13e-07	-0.583126	G	A	splice_region_variant&intron_variant	LOW	2.43e-07
10	45599829	47599829	Pro_Percent	0	304	10:46130394	10	46130394	1	2	0.359618	0.00891841	27158	0.000533467	-0.307265	1	0.53469	59898.6	0	59898.6	1.80434	1.13e-07	0.5832	C	T	synonymous_variant	LOW	2.42e-07
10	45599829	47599829	Pro_Percent	0	221	10:47400594	10	47400594	1	2	0.202997	0.00354143	27158	0.00124009	0.549476	1	0.1474	59899.5	0	59899.5	2.65728	2.64e-07	0.756759	ACCC	ACCCC	intron_variant	MODIFIER	2.41e-07
10	45599829	47599829	Pro_Percent	0	313	10:47381447	10	47381447	1	2	0.159014	0.15621	27158	9.57e-05	-0.495522	1	0.924601	59898.6	0	59898.6	1.77926	1.1e-07	0.694623	G	A	synonymous_variant	LOW	2.36e-07
10	45599829	47599829	Pro_Percent	0	222	10:47409109	10	47409109	1	2	0.203807	0.00364053	27158	0.00122801	0.518014	1	0.15361	59899.5	0	59899.5	2.63124	2.57e-07	0.756597	TAAACAAA	TAAACAAACAAA	intron_variant	MODIFIER	2.34e-07
10	45599829	47599829	Pro_Percent	0	223	10:47353806	10	47353806	1	2	0.133957	0.339833	27158	-0.00140093	0.194956	1	0.23842	59899.5	0	59899.5	2.6308	2.57e-07	-0.809833	T	C	intron_variant	MODIFIER	2.34e-07
10	45599829	47599829	Pro_Percent	0	224	10:47568140	10	47568140	1	2	0.209091	0.0600336	27158	0.00121187	0.529363	1	0.151337	59899.5	0	59899.5	2.62381	2.55e-07	0.592064	C	G	intron_variant	MODIFIER	2.33e-07
10	45599829	47599829	Pro_Percent	0	229	10:47416653	10	47416653	1	2	0.203899	0.003652	27158	0.00120789	0.479847	1	0.161546	59899.4	0	59899.4	2.59566	2.48e-07	0.756747	AA	ATA	intron_variant	MODIFIER	2.26e-07
10	45599829	47599829	Pro_Percent	0	226	10:47408689	10	47408689	1	2	0.203899	0.003652	27158	0.00120789	0.479847	1	0.161546	59899.4	0	59899.4	2.59566	2.48e-07	0.756747	T	TA	intron_variant	MODIFIER	2.26e-07
10	45599829	47599829	Pro_Percent	0	231	10:47385120	10	47385120	1	2	0.203936	0.00388092	27158	0.00119165	0.454686	1	0.167033	59899.4	0	59899.4	2.56997	2.42e-07	0.756649	A	G	intron_variant	MODIFIER	2.2e-07
10	45599829	47599829	Pro_Percent	0	234	10:47567640	10	47567640	1	2	0.259077	8.01e-05	27158	-0.00112613	0.560719	1	0.14525	59899.4	0	59899.4	2.56679	2.41e-07	-0.683908	C	T	intron_variant	MODIFIER	2.2e-07
10	45599829	47599829	Pro_Percent	0	235	10:47397340	10	47397340	1	2	0.203826	0.00386794	27158	0.00118654	0.445797	1	0.169022	59899.4	0	59899.4	2.56146	2.4e-07	0.756907	TCC	TCCC	intron_variant	MODIFIER	2.19e-07
10	45599829	47599829	Pro_Percent	0	323	10:47437687	10	47437687	1	2	0.191859	0.156009	27158	0.000207742	-0.474244	1	0.820453	59898.5	0	59898.5	1.70058	1.01e-07	0.611892	G	A	synonymous_variant	LOW	2.18e-07
10	45599829	47599829	Pro_Percent	0	236	10:45874103	10	45874103	1	2	0.234609	0.240295	27158	0.00116983	0.452596	1	0.167498	59899.4	0	59899.4	2.5505	2.37e-07	0.572157	T	G	upstream_gene_variant	MODIFIER	2.16e-07
10	45599829	47599829	Pro_Percent	0	237	10:47416818	10	47416818	1	2	0.19497	0.00832178	27158	0.00119737	0.401447	1	0.179363	59899.4	0	59899.4	2.55021	2.37e-07	0.780447	T	C	intron_variant	MODIFIER	2.16e-07
10	45599829	47599829	Pro_Percent	0	238	10:47348254	10	47348254	1	2	0.216566	0.597856	27158	0.00117101	0.413948	1	0.176376	59899.4	0	59899.4	2.53356	2.33e-07	0.725681	T	G	intron_variant	MODIFIER	2.13e-07
10	45599829	47599829	Pro_Percent	0	240	10:46489972	10	46489972	1	2	0.371953	0.0554049	27158	0.00108504	0.493922	1	0.158566	59899.3	0	59899.3	2.49534	2.25e-07	0.591017	T	C	intron_variant	MODIFIER	2.05e-07
10	45599829	47599829	Pro_Percent	0	241	10:45862875	10	45862875	1	2	0.234682	0.214401	27158	0.00111631	0.366621	1	0.187997	59899.3	0	59899.3	2.46498	2.18e-07	0.572396	A	G	downstream_gene_variant	MODIFIER	1.98e-07
10	45599829	47599829	Pro_Percent	0	242	10:47406215	10	47406215	1	2	0.196866	0.000237382	27158	0.00112441	0.320535	1	0.200179	59899.3	0	59899.3	2.45344	2.15e-07	0.775854	A	G	intron_variant	MODIFIER	1.96e-07
10	45599829	47599829	Pro_Percent	0	243	10:47448305	10	47448305	1	2	0.21038	0.0517652	27158	0.00110366	0.301103	1	0.205591	59899.3	0	59899.3	2.42737	2.1e-07	0.569468	T	C	intron_variant	MODIFIER	1.91e-07
10	45599829	47599829	Pro_Percent	0	244	10:47313703	10	47313703	1	2	0.213473	0.73817	27158	0.00109621	0.258595	1	0.218045	59899.2	0	59899.2	2.40535	2.05e-07	0.731891	A	G	intron_variant	MODIFIER	1.87e-07
10	45599829	47599829	Pro_Percent	0	245	10:47220610	10	47220610	1	2	0.142665	0.420196	27158	0.00111213	0.0152944	1	0.31002	59899.2	0	59899.2	2.36983	1.98e-07	0.715807	C	T	intergenic_region	MODIFIER	1.8e-07
10	45599829	47599829	Pro_Percent	0	246	10:47244306	10	47244306	1	2	0.205777	0.635952	27158	-0.00104659	0.247792	1	0.221352	59899.2	0	59899.2	2.3554	1.95e-07	-0.782861	G	C	intergenic_region	MODIFIER	1.78e-07
10	45599829	47599829	Pro_Percent	0	248	10:46568842	10	46568842	1	2	0.356819	0.610781	27158	0.00103208	0.26676	1	0.215585	59899.2	0	59899.2	2.34788	1.94e-07	0.609454	C	T	intron_variant	MODIFIER	1.77e-07
10	45599829	47599829	Pro_Percent	0	249	10:47448692	10	47448692	1	2	0.210362	0.0517426	27158	0.00104476	0.217713	1	0.230881	59899.2	0	59899.2	2.34409	1.93e-07	0.569513	TAAA	TAA	intron_variant	MODIFIER	1.76e-07
10	45599829	47599829	Pro_Percent	0	251	10:47349985	10	47349985	1	2	0.213933	0.698105	27158	0.00103647	0.186323	1	0.241358	59899.2	0	59899.2	2.3271	1.9e-07	0.729813	G	A	intron_variant	MODIFIER	1.73e-07
10	45599829	47599829	Pro_Percent	0	252	10:47396948	10	47396948	1	2	0.202482	0.00118911	27158	0.00100348	0.199635	1	0.236846	59899.1	0	59899.1	2.29846	1.84e-07	0.756444	T	A	intron_variant	MODIFIER	1.68e-07
10	45599829	47599829	Pro_Percent	0	253	10:47198513	10	47198513	1	2	0.291038	0.740769	27158	-0.000935487	0.261842	1	0.217063	59899.1	0	59899.1	2.24792	1.75e-07	-0.633208	T	A	intergenic_region	MODIFIER	1.6e-07
10	45599829	47599829	Pro_Percent	0	254	10:47198503	10	47198503	1	2	0.281059	0.513672	27158	-0.000893588	0.287707	1	0.209423	59899	0	59899	2.21127	1.69e-07	-0.642166	CCAATCA	CCA	intergenic_region	MODIFIER	1.54e-07
10	45599829	47599829	Pro_Percent	0	255	10:47350489	10	47350489	1	2	0.279439	0.182376	27158	0.00091575	0.213419	1	0.232281	59899	0	59899	2.211	1.69e-07	0.648139	T	C	intron_variant	MODIFIER	1.54e-07
10	45599829	47599829	Pro_Percent	0	256	10:47223518	10	47223518	1	2	0.251639	0.589411	27158	0.000930954	0.0940013	1	0.275733	59899	0	59899	2.19964	1.67e-07	0.655	C	T	intergenic_region	MODIFIER	1.52e-07
10	45599829	47599829	Pro_Percent	0	257	10:46197112	10	46197112	1	2	0.341097	0.125482	27158	0.00092959	0.0936092	1	0.275891	59899	0	59899	2.19812	1.67e-07	0.606948	T	G	intergenic_region	MODIFIER	1.52e-07
10	45599829	47599829	Pro_Percent	0	258	10:47345580	10	47345580	1	2	0.307405	0.00373136	27158	-0.000892159	0.146737	1	0.255409	59899	0	59899	2.16729	1.62e-07	-0.628474	C	T	intron_variant	MODIFIER	1.47e-07
10	45599829	47599829	Pro_Percent	0	259	10:46121325	10	46121325	1	2	0.35866	0.012908	27158	0.000893513	0.0524149	1	0.293209	59899	0	59899	2.1533	1.6e-07	0.584228	CAA	CA	intron_variant	MODIFIER	1.45e-07
10	45599829	47599829	Pro_Percent	0	260	10:46769675	10	46769675	1	2	0.191454	0.498941	27158	-0.000895602	-0.011884	1	0.323131	59899	0	59899	2.15321	1.6e-07	-0.674264	A	G	downstream_gene_variant	MODIFIER	1.45e-07
10	45599829	47599829	Pro_Percent	0	261	10:47211053	10	47211053	1	2	0.251326	0.524192	27158	0.000890122	0.0478855	1	0.295196	59899	0	59899	2.14908	1.59e-07	0.655042	C	G	intergenic_region	MODIFIER	1.45e-07
10	45599829	47599829	Pro_Percent	0	262	10:46197071	10	46197071	1	2	0.340765	0.135609	27158	0.000880432	0.0315445	1	0.302512	59899	0	59899	2.13694	1.57e-07	0.607156	T	C	intergenic_region	MODIFIER	1.43e-07
10	45599829	47599829	Pro_Percent	0	263	10:47384256	10	47384256	1	2	0.305472	0.00517622	27158	-0.000870187	0.109956	1	0.269378	59899	0	59899	2.13484	1.57e-07	-0.630399	T	C	intron_variant	MODIFIER	1.43e-07
10	45599829	47599829	Pro_Percent	0	264	10:47194239	10	47194239	1	2	0.142371	0.419361	27158	0.000765736	-0.254975	1	0.483905	59898.9	0	59898.9	2.09805	1.51e-07	0.715629	C	T	intergenic_region	MODIFIER	1.38e-07
10	45599829	47599829	Pro_Percent	0	267	10:47275767	10	47275767	1	2	0.142389	0.419417	27158	0.000734236	-0.274931	1	0.502269	59898.9	0	59898.9	2.07856	1.48e-07	0.715697	T	C	intergenic_region	MODIFIER	1.35e-07
10	45599829	47599829	Pro_Percent	0	266	10:47236087	10	47236087	1	2	0.142389	0.419417	27158	0.000734236	-0.274931	1	0.502269	59898.9	0	59898.9	2.07856	1.48e-07	0.715697	C	T	intergenic_region	MODIFIER	1.35e-07
10	45599829	47599829	Pro_Percent	0	265	10:47210636	10	47210636	1	2	0.142389	0.419417	27158	0.000734236	-0.274931	1	0.502269	59898.9	0	59898.9	2.07856	1.48e-07	0.715697	G	T	intergenic_region	MODIFIER	1.35e-07
10	45599829	47599829	Pro_Percent	0	268	10:47196284	10	47196284	1	2	0.253811	0.647997	27158	-0.000825072	0.00315097	1	0.31579	59898.9	0	59898.9	2.07105	1.47e-07	-0.696625	C	A	intergenic_region	MODIFIER	1.34e-07
10	45599829	47599829	Pro_Percent	0	269	10:47197199	10	47197199	1	2	0.293044	0.970795	27158	-0.00079683	-0.00291448	1	0.318725	59898.9	0	59898.9	2.03622	1.42e-07	-0.631526	T	C	intergenic_region	MODIFIER	1.29e-07
10	45599829	47599829	Pro_Percent	0	270	10:47341206	10	47341206	1	2	0.14493	0.650625	27158	0.00066728	-0.312035	1	0.539789	59898.9	0	59898.9	2.03591	1.42e-07	0.708783	A	T	intron_variant	MODIFIER	1.29e-07
10	45599829	47599829	Pro_Percent	0	271	10:47277304	10	47277304	1	2	0.20911	0.948806	27158	0.000785411	-0.0350838	1	0.334906	59898.9	0	59898.9	2.02307	1.4e-07	0.721543	A	G	intergenic_region	MODIFIER	1.28e-07
10	45599829	47599829	Pro_Percent	0	272	10:47412054	10	47412054	1	2	0.230761	0.0827736	27158	0.000782475	-0.0174454	1	0.325903	59898.9	0	59898.9	2.01834	1.39e-07	0.746179	C	T	intron_variant	MODIFIER	1.27e-07
10	45599829	47599829	Pro_Percent	0	273	10:47223325	10	47223325	1	2	0.27375	0.801205	27158	-0.00076838	-0.0659711	1	0.351494	59898.8	0	59898.8	2.00463	1.38e-07	-0.663368	C	T	intergenic_region	MODIFIER	1.25e-07
10	45599829	47599829	Pro_Percent	0	274	10:47203902	10	47203902	1	2	0.268669	0.716712	27158	0.000768213	-0.0510643	1	0.343353	59898.8	0	59898.8	2.00243	1.37e-07	0.624648	T	C	intergenic_region	MODIFIER	1.25e-07
10	45599829	47599829	Pro_Percent	0	275	10:47220287	10	47220287	1	2	0.268669	0.716712	27158	-0.000768213	-0.0510643	1	0.343353	59898.8	0	59898.8	2.00243	1.37e-07	-0.624648	G	A	intergenic_region	MODIFIER	1.25e-07
10	45599829	47599829	Pro_Percent	0	276	10:47351492	10	47351492	1	2	0.132558	0.843144	27158	0.000379233	-0.449634	1	0.750953	59898.8	0	59898.8	1.99172	1.36e-07	0.752432	TAAAAAAAAA	TAAAAAAAAAA	intron_variant	MODIFIER	1.24e-07
10	45599829	47599829	Pro_Percent	0	277	10:46807915	10	46807915	1	2	0.230337	0.196329	27158	0.000750873	-0.0693833	1	0.353394	59898.8	0	59898.8	1.98211	1.34e-07	0.549134	C	T	intron_variant	MODIFIER	1.22e-07
10	45599829	47599829	Pro_Percent	0	278	10:47423646	10	47423646	1	2	0.304975	0.402407	27158	0.000752576	0.00820853	1	0.31337	59898.8	0	59898.8	1.97914	1.34e-07	0.611086	A	G	intron_variant	MODIFIER	1.22e-07
10	45599829	47599829	Pro_Percent	0	279	10:47478815	10	47478815	1	2	0.180573	0.246669	27158	0.000696288	-0.186075	1	0.428145	59898.8	0	59898.8	1.94798	1.3e-07	-0.61197	G	C	intron_variant	MODIFIER	1.18e-07
10	45599829	47599829	Pro_Percent	0	280	10:46130998	10	46130998	1	2	0.359931	0.00765628	27158	0.000687669	-0.181317	1	0.424666	59898.8	0	59898.8	1.93276	1.28e-07	0.583	T	C	downstream_gene_variant	MODIFIER	1.17e-07
10	45599829	47599829	Pro_Percent	0	281	10:46703534	10	46703534	1	2	0.229785	0.924885	27158	0.00067949	-0.19541	1	0.435097	59898.8	0	59898.8	1.92932	1.28e-07	0.573157	A	G	intergenic_region	MODIFIER	1.16e-07
10	45599829	47599829	Pro_Percent	0	282	10:47341541	10	47341541	1	2	0.158977	0.1496	27158	0.000543931	-0.354924	1	0.590123	59898.8	0	59898.8	1.91813	1.26e-07	0.694087	A	C	intron_variant	MODIFIER	1.15e-07
10	45599829	47599829	Pro_Percent	0	283	10:47214406	10	47214406	1	2	0.291093	0.86574	27158	-0.000691288	-0.131035	1	0.390325	59898.7	0	59898.7	1.91504	1.26e-07	-0.634767	C	T	intergenic_region	MODIFIER	1.15e-07
10	45599829	47599829	Pro_Percent	0	284	10:46099591	10	46099591	1	2	0.164224	0.0716121	27158	0.000399554	-0.432261	1	0.712818	59898.7	0	59898.7	1.91312	1.25e-07	0.725148	T	C	intron_variant	MODIFIER	1.14e-07
10	45599829	47599829	Pro_Percent	0	285	10:46503000	10	46503000	1	2	0.331431	0.341309	27158	0.000667416	-0.17855	1	0.422663	59898.7	0	59898.7	1.90131	1.24e-07	0.64095	C	A	intron_variant	MODIFIER	1.13e-07
10	45599829	47599829	Pro_Percent	0	286	10:46051489	10	46051489	1	2	0.166415	0.0746679	27158	0.000437275	-0.413499	1	0.677457	59898.7	0	59898.7	1.89985	1.24e-07	0.718352	C	T	intron_variant	MODIFIER	1.13e-07
10	45599829	47599829	Pro_Percent	0	287	10:47256362	10	47256362	1	2	0.143567	0.578805	27158	0.000410644	-0.425134	1	0.698792	59898.7	0	59898.7	1.89761	1.24e-07	0.711329	G	A	intergenic_region	MODIFIER	1.13e-07
10	45599829	47599829	Pro_Percent	0	288	10:47364099	10	47364099	1	2	0.15883	0.155827	27158	0.000497626	-0.379199	1	0.623052	59898.7	0	59898.7	1.89644	1.23e-07	0.694778	G	A	intron_variant	MODIFIER	1.12e-07
10	45599829	47599829	Pro_Percent	0	289	10:46131207	10	46131207	1	2	0.359599	0.00857848	27158	0.000644735	-0.219069	1	0.453511	59898.7	0	59898.7	1.89358	1.23e-07	0.583272	T	C	downstream_gene_variant	MODIFIER	1.12e-07
10	45599829	47599829	Pro_Percent	0	291	10:46124712	10	46124712	1	2	0.359655	0.0085832	27158	0.000609699	-0.248483	1	0.47817	59898.7	0	59898.7	1.86359	1.19e-07	0.58315	CTTTTTTTTTT	CTTTTTTTTT	intron_variant	MODIFIER	1.09e-07
10	45599829	47599829	Pro_Percent	0	290	10:46120986	10	46120986	1	2	0.359655	0.0085832	27158	0.000609699	-0.248483	1	0.47817	59898.7	0	59898.7	1.86359	1.19e-07	0.58315	A	G	intron_variant	MODIFIER	1.09e-07
10	45599829	47599829	Pro_Percent	0	292	10:47436400	10	47436400	1	2	0.252541	0.000118144	27158	0.000653625	-0.143047	1	0.39815	59898.7	0	59898.7	1.86355	1.19e-07	0.653497	A	T	intron_variant	MODIFIER	1.09e-07
10	45599829	47599829	Pro_Percent	0	293	10:47396981	10	47396981	1	2	0.136571	0.846993	27158	0.000293784	-0.461529	1	0.781486	59898.7	0	59898.7	1.85923	1.19e-07	0.764473	A	T	intron_variant	MODIFIER	1.08e-07
10	45599829	47599829	Pro_Percent	0	294	10:46706468	10	46706468	1	2	0.196185	0.00482071	27158	-0.000590397	-0.272465	1	0.499937	59898.7	0	59898.7	1.85754	1.19e-07	-0.634403	T	G	intergenic_region	MODIFIER	1.08e-07
10	45599829	47599829	Pro_Percent	0	295	10:47471241	10	47471241	1	2	0.136442	0.867085	27158	0.000136519	-0.492054	1	0.899683	59898.7	0	59898.7	1.85095	1.18e-07	-0.738493	A	T	intron_variant	MODIFIER	1.07e-07
10	45599829	47599829	Pro_Percent	0	296	10:46772633	10	46772633	1	2	0.268392	0.311521	27158	0.00063065	-0.181684	1	0.424933	59898.7	0	59898.7	1.84641	1.17e-07	0.561683	G	A	downstream_gene_variant	MODIFIER	1.07e-07
10	45599829	47599829	Pro_Percent	0	297	10:46151655	10	46151655	1	2	0.359728	0.00892737	27158	0.000583749	-0.270861	1	0.49843	59898.7	0	59898.7	1.84431	1.17e-07	0.583365	C	A	intergenic_region	MODIFIER	1.07e-07
10	45599829	47599829	Pro_Percent	0	299	10:47431548	10	47431548	1	2	0.296579	0.878637	27158	-0.000631074	-0.153163	1	0.404917	59898.7	0	59898.7	1.8327	1.16e-07	-0.625687	T	C	intron_variant	MODIFIER	1.05e-07
10	45599829	47599829	Pro_Percent	0	300	10:47405924	10	47405924	1	2	0.194897	0.0028106	27158	0.000559816	-0.288497	1	0.515441	59898.7	0	59898.7	1.82486	1.15e-07	0.775194	T	C	intron_variant	MODIFIER	1.05e-07
10	45599829	47599829	Pro_Percent	0	301	10:46121814	10	46121814	1	2	0.359581	0.00763106	27158	0.000554937	-0.291273	1	0.51821	59898.7	0	59898.7	1.81993	1.14e-07	0.583289	TTCTCTCT	TTCTCTCTCT	intron_variant	MODIFIER	1.04e-07
10	45599829	47599829	Pro_Percent	0	302	10:46122530	10	46122530	1	2	0.359526	0.00762654	27158	0.000545518	-0.298276	1	0.525314	59898.6	0	59898.6	1.81287	1.14e-07	0.583308	ACTCT	ACT	intron_variant	MODIFIER	1.03e-07
10	45599829	47599829	Pro_Percent	0	306	10:46769730	10	46769730	1	2	0.220506	0.401795	27158	-0.000520914	-0.317139	1	0.545345	59898.6	0	59898.6	1.79695	1.12e-07	-0.607891	A	G	downstream_gene_variant	MODIFIER	1.02e-07
10	45599829	47599829	Pro_Percent	0	307	10:47213401	10	47213401	1	2	0.155092	0.825923	27158	0.000287901	-0.457812	1	0.771453	59898.6	0	59898.6	1.7966	1.12e-07	0.676803	A	G	intergenic_region	MODIFIER	1.02e-07
10	45599829	47599829	Pro_Percent	0	309	10:47246009	10	47246009	1	2	0.155092	0.825923	27158	0.000287901	-0.457812	1	0.771453	59898.6	0	59898.6	1.7966	1.12e-07	0.676803	C	A	intergenic_region	MODIFIER	1.02e-07
10	45599829	47599829	Pro_Percent	0	310	10:47264163	10	47264163	1	2	0.155092	0.825923	27158	0.000287901	-0.457812	1	0.771453	59898.6	0	59898.6	1.7966	1.12e-07	0.676803	C	T	intergenic_region	MODIFIER	1.02e-07
10	45599829	47599829	Pro_Percent	0	308	10:47228514	10	47228514	1	2	0.155092	0.825923	27158	0.000287901	-0.457812	1	0.771453	59898.6	0	59898.6	1.7966	1.12e-07	0.676803	C	G	intergenic_region	MODIFIER	1.02e-07
10	45599829	47599829	Pro_Percent	0	311	10:47415738	10	47415738	1	2	0.159032	0.156234	27158	0.000175284	-0.484983	1	0.862414	59898.6	0	59898.6	1.7897	1.11e-07	0.694561	G	A	intron_variant	MODIFIER	1.01e-07
10	45599829	47599829	Pro_Percent	0	312	10:47381157	10	47381157	1	2	0.305177	0.00393625	27158	-0.000570719	-0.235007	1	0.466612	59898.6	0	59898.6	1.78491	1.1e-07	-0.62994	A	G	intron_variant	MODIFIER	1.01e-07
10	45599829	47599829	Pro_Percent	0	314	10:47395982	10	47395982	1	2	0.159014	0.15621	27158	9.57e-05	-0.495522	1	0.924601	59898.6	0	59898.6	1.77926	1.1e-07	0.694623	GTTTTTTTT	GTTTTTTTTT	intron_variant	MODIFIER	1e-07
10	45599829	47599829	Pro_Percent	0	315	10:47409717	10	47409717	1	2	0.167483	0.0441281	27158	0.000343461	-0.434736	1	0.717885	59898.6	0	59898.6	1.77798	1.1e-07	0.668603	G	A	intron_variant	MODIFIER	9.98e-08
10	45599829	47599829	Pro_Percent	0	316	10:47478930	10	47478930	1	2	0.227189	0.027572	27158	0.00052973	-0.290936	1	0.517872	59898.6	0	59898.6	1.77298	1.09e-07	-0.557384	G	A	intron_variant	MODIFIER	9.93e-08
10	45599829	47599829	Pro_Percent	0	317	10:47199045	10	47199045	1	2	0.292179	0.644006	27158	-0.000521535	-0.27479	1	0.502136	59898.6	0	59898.6	1.73634	1.05e-07	-0.631894	T	C	intergenic_region	MODIFIER	9.58e-08
10	45599829	47599829	Pro_Percent	0	318	10:46123756	10	46123756	1	2	0.344024	0.00465353	27158	0.000356571	-0.420792	1	0.69062	59898.6	0	59898.6	1.73257	1.05e-07	0.604768	TCCC	TCC	intron_variant	MODIFIER	9.54e-08
10	45599829	47599829	Pro_Percent	0	320	10:47194400	10	47194400	1	2	0.291645	0.994141	27158	-0.00048381	-0.314389	1	0.542339	59898.6	0	59898.6	1.71834	1.03e-07	-0.632569	G	A	intergenic_region	MODIFIER	9.41e-08
10	45599829	47599829	Pro_Percent	0	321	10:47341600	10	47341600	1	2	0.21548	0.036539	27158	0.000419914	-0.376298	1	0.61891	59898.6	0	59898.6	1.71768	1.03e-07	0.558622	T	G	intron_variant	MODIFIER	9.4e-08
10	45599829	47599829	Pro_Percent	0	322	10:47276326	10	47276326	1	2	0.165089	0.544993	27158	5.98e-05	-0.497992	1	0.949469	59898.5	0	59898.5	1.70656	1.02e-07	0.644892	C	A	intergenic_region	MODIFIER	9.3e-08
10	45599829	47599829	Pro_Percent	0	324	10:47420783	10	47420783	1	2	0.191767	0.167585	27158	0.000187184	-0.479124	1	0.838092	59898.5	0	59898.5	1.69652	1.01e-07	0.612043	G	A	intron_variant	MODIFIER	9.2e-08
10	45599829	47599829	Pro_Percent	0	325	10:47267547	10	47267547	1	2	0.177793	0.827496	27158	-0.000196592	-0.475152	1	0.823593	59898.5	0	59898.5	1.66245	9.77e-08	0.613269	G	T	intergenic_region	MODIFIER	8.89e-08
10	45599829	47599829	Pro_Percent	0	326	10:46046964	10	46046964	1	2	0.19289	0.961144	27158	-0.000183336	-0.478369	1	0.835231	59898.5	0	59898.5	1.65874	9.73e-08	0.647823	T	A	intron_variant	MODIFIER	8.86e-08
10	45599829	47599829	Pro_Percent	0	327	10:47205220	10	47205220	1	2	0.172435	0.573167	27158	0.000179608	-0.479271	1	0.838658	59898.5	0	59898.5	1.65861	9.73e-08	0.629332	T	C	intergenic_region	MODIFIER	8.86e-08
10	45599829	47599829	Pro_Percent	0	328	10:47405953	10	47405953	1	2	0.298365	0.00251183	27158	0.000444166	-0.32665	1	0.555988	59898.5	0	59898.5	1.65476	9.69e-08	0.61752	T	C	intron_variant	MODIFIER	8.83e-08
10	45599829	47599829	Pro_Percent	0	329	10:47199436	10	47199436	1	2	0.267177	0.356547	27158	0.000500054	-0.228584	1	0.461262	59898.5	0	59898.5	1.64717	9.62e-08	0.667382	G	A	intergenic_region	MODIFIER	8.76e-08
10	45599829	47599829	Pro_Percent	0	330	10:46032655	10	46032655	1	2	0.204986	0.111444	27158	0.000168592	-0.481383	1	0.846989	59898.5	0	59898.5	1.64693	9.62e-08	0.622545	T	C	intron_variant	MODIFIER	8.76e-08
10	45599829	47599829	Pro_Percent	0	331	10:47384771	10	47384771	1	2	0.305324	0.00451794	27158	-0.000379908	-0.38195	1	0.627037	59898.5	0	59898.5	1.63529	9.51e-08	-0.629438	GTAGCT	GTAGCTAGCT	intron_variant	MODIFIER	8.66e-08
10	45599829	47599829	Pro_Percent	0	332	10:46770457	10	46770457	1	2	0.222034	0.304189	27158	-0.000214687	-0.467763	1	0.799559	59898.5	0	59898.5	1.62772	9.43e-08	-0.604114	T	C	downstream_gene_variant	MODIFIER	8.59e-08
10	45599829	47599829	Pro_Percent	0	333	10:47344713	10	47344713	1	2	0.21154	0.695747	27158	-9.63e-05	-0.493629	1	0.910125	59898.4	0	59898.4	1.61046	9.27e-08	-0.637304	G	A	intron_variant	MODIFIER	8.44e-08
10	45599829	47599829	Pro_Percent	0	334	10:47405507	10	47405507	1	2	0.290504	0.0102079	27158	0.000342342	-0.397881	1	0.651322	59898.4	0	59898.4	1.58773	9.06e-08	0.62825	C	T	intron_variant	MODIFIER	8.25e-08
10	45599829	47599829	Pro_Percent	0	335	10:47220035	10	47220035	1	2	0.254953	0.614887	27158	-0.000239997	-0.452074	1	0.756865	59898.4	0	59898.4	1.55659	8.79e-08	-0.649018	A	G	intergenic_region	MODIFIER	8e-08
10	45599829	47599829	Pro_Percent	0	336	10:47096760	10	47096760	1	2	0.304514	0.523812	27158	-8.02e-05	-0.494807	1	0.918829	59898.4	0	59898.4	1.52903	8.55e-08	-0.578398	A	C	intergenic_region	MODIFIER	7.78e-08
10	45599829	47599829	Pro_Percent	0	337	10:47090149	10	47090149	1	2	0.303649	0.495526	27158	-2.2e-06	-0.499996	1	0.997759	59898.4	0	59898.4	1.52066	8.48e-08	-0.578858	A	G	intergenic_region	MODIFIER	7.72e-08
10	45599829	47599829	Pro_Percent	0	338	10:47479817	10	47479817	1	2	0.236284	0.668137	27158	-0.000141438	-0.482246	1	0.850535	59898.3	0	59898.3	1.49417	8.25e-08	-0.666146	C	T	intron_variant	MODIFIER	7.52e-08
11	102301030	105232312	Fat_Percent	0	0	11:103304643	11	103304643	1	2	0.482804	0.523552	27158	0.00976454	21.9829	1	2.01e-11	37769.7	0	37769.7	0.702176	0.991384	1	T	C	intron_variant	MODIFIER	0.988008
11	102301030	105232312	Fat_Percent	0	26	11:103304757	11	103304757	1	2	0.47741	0.596815	27158	0.00722832	13.1269	1	1.78e-07	37760.8	0	37760.8	-8.20435	0.000134334	0.987866	T	C	missense_variant	MODERATE	0.00134299
11	102301030	105232312	Fat_Percent	0	28	11:103303475	11	103303475	1	2	0.477594	0.596833	27158	-0.00720937	13.127	1	1.78e-07	37760.8	0	37760.8	-8.20692	0.00013399	-0.987488	G	A	missense_variant	MODERATE	0.00133956
11	102301030	105232312	Fat_Percent	0	1	11:103288459	11	103288459	1	2	0.444749	0.0274306	27158	-0.0079718	15.1654	1	2.18e-08	37762.9	0	37762.9	-6.13762	0.0010611	-0.86069	T	C	downstream_gene_variant	MODIFIER	0.00105749
11	102301030	105232312	Fat_Percent	0	2	11:103288465	11	103288465	1	2	0.444749	0.0274306	27158	-0.0079718	15.1654	1	2.18e-08	37762.9	0	37762.9	-6.13762	0.0010611	-0.86069	G	A	downstream_gene_variant	MODIFIER	0.00105749
11	102301030	105232312	Fat_Percent	0	3	11:103289035	11	103289035	1	2	0.46467	0.0759584	27158	-0.00820117	14.9379	1	2.75e-08	37762.7	0	37762.7	-6.32948	0.000875859	-0.891315	G	A	downstream_gene_variant	MODIFIER	0.000872876
11	102301030	105232312	Fat_Percent	0	8	11:103301757	11	103301757	1	2	0.477392	0.605276	27158	-0.00730464	13.4312	1	1.3e-07	37761.1	0	37761.1	-7.90064	0.000182007	-0.987682	T	C	synonymous_variant	LOW	0.000428423
11	102301030	105232312	Fat_Percent	0	7	11:103301736	11	103301736	1	2	0.477392	0.605276	27158	-0.00730464	13.4312	1	1.3e-07	37761.1	0	37761.1	-7.90064	0.000182007	-0.987682	T	C	synonymous_variant	LOW	0.000428423
11	102301030	105232312	Fat_Percent	0	25	11:103304668	11	103304668	1	2	0.47741	0.596815	27158	0.00722832	13.1269	1	1.78e-07	37760.8	0	37760.8	-8.20435	0.000134334	0.987866	C	T	synonymous_variant	LOW	0.000316206
11	102301030	105232312	Fat_Percent	0	24	11:103304656	11	103304656	1	2	0.47741	0.596815	27158	0.00722832	13.1269	1	1.78e-07	37760.8	0	37760.8	-8.20435	0.000134334	0.987866	A	T	splice_region_variant&intron_variant	LOW	0.000316206
11	102301030	105232312	Fat_Percent	0	37	11:103317601	11	103317601	1	2	0.477079	0.571733	27158	-0.00713044	12.7584	1	2.61e-07	37760.5	0	37760.5	-8.57285	9.29e-05	-0.986768	T	G	synonymous_variant	LOW	0.000218743
11	102301030	105232312	Fat_Percent	0	4	11:103301002	11	103301002	1	2	0.47752	0.547218	27158	-0.00731628	13.5128	1	1.2e-07	37761.2	0	37761.2	-7.82032	0.000197227	-0.987636	G	C	upstream_gene_variant	MODIFIER	0.000196555
11	102301030	105232312	Fat_Percent	0	6	11:103301229	11	103301229	1	2	0.47752	0.547218	27158	-0.00731628	13.5128	1	1.2e-07	37761.2	0	37761.2	-7.82032	0.000197227	-0.987636	C	G	upstream_gene_variant	MODIFIER	0.000196555
11	102301030	105232312	Fat_Percent	0	5	11:103301202	11	103301202	1	2	0.47752	0.547218	27158	-0.00731628	13.5128	1	1.2e-07	37761.2	0	37761.2	-7.82032	0.000197227	-0.987636	C	G	upstream_gene_variant	MODIFIER	0.000196555
11	102301030	105232312	Fat_Percent	0	12	11:103300244	11	103300244	1	2	0.477355	0.605274	27158	-0.00729369	13.3899	1	1.36e-07	37761.1	0	37761.1	-7.94195	0.00017464	-0.987757	G	A	upstream_gene_variant	MODIFIER	0.000174045
11	102301030	105232312	Fat_Percent	0	10	11:103300067	11	103300067	1	2	0.477355	0.605274	27158	-0.00729369	13.3899	1	1.36e-07	37761.1	0	37761.1	-7.94195	0.00017464	-0.987757	T	C	upstream_gene_variant	MODIFIER	0.000174045
11	102301030	105232312	Fat_Percent	0	11	11:103300078	11	103300078	1	2	0.477355	0.605274	27158	-0.00729369	13.3899	1	1.36e-07	37761.1	0	37761.1	-7.94195	0.00017464	-0.987757	T	G	upstream_gene_variant	MODIFIER	0.000174045
11	102301030	105232312	Fat_Percent	0	9	11:103300020	11	103300020	1	2	0.477355	0.605274	27158	-0.00729369	13.3899	1	1.36e-07	37761.1	0	37761.1	-7.94195	0.00017464	-0.987757	C	T	upstream_gene_variant	MODIFIER	0.000174045
11	102301030	105232312	Fat_Percent	0	13	11:103301030	11	103301030	1	2	0.477428	0.605279	27158	-0.00725422	13.3461	1	1.42e-07	37761	0	37761	-7.98958	0.000166517	-0.987384	C	T	upstream_gene_variant	MODIFIER	0.00016595
11	102301030	105232312	Fat_Percent	0	14	11:103300324	11	103300324	1	2	0.477336	0.61379	27158	-0.00726797	13.2985	1	1.49e-07	37761	0	37761	-8.03355	0.000159355	-0.987722	G	A	upstream_gene_variant	MODIFIER	0.000158812
11	102301030	105232312	Fat_Percent	0	15	11:103301297	11	103301297	1	2	0.478165	0.605327	27158	-0.00723184	13.2347	1	1.6e-07	37760.9	0	37760.9	-8.10001	0.000149108	-0.985875	T	C	upstream_gene_variant	MODIFIER	0.0001486
11	102301030	105232312	Fat_Percent	0	16	11:103301063	11	103301063	1	2	0.477428	0.539143	27158	-0.00721283	13.1484	1	1.74e-07	37760.8	0	37760.8	-8.1858	0.000136849	-0.987455	A	C	upstream_gene_variant	MODIFIER	0.000136383
11	102301030	105232312	Fat_Percent	0	17	11:103301561	11	103301561	1	2	0.477576	0.605293	27158	-0.00721803	13.1431	1	1.75e-07	37760.8	0	37760.8	-8.19021	0.000136247	-0.987526	G	C	upstream_gene_variant	MODIFIER	0.000135783
11	102301030	105232312	Fat_Percent	0	20	11:103300672	11	103300672	1	2	0.47741	0.596815	27158	-0.00722832	13.1269	1	1.78e-07	37760.8	0	37760.8	-8.20435	0.000134334	-0.987866	C	G	upstream_gene_variant	MODIFIER	0.000133876
11	102301030	105232312	Fat_Percent	0	21	11:103300697	11	103300697	1	2	0.47741	0.596815	27158	-0.00722832	13.1269	1	1.78e-07	37760.8	0	37760.8	-8.20435	0.000134334	-0.987866	C	A	upstream_gene_variant	MODIFIER	0.000133876
11	102301030	105232312	Fat_Percent	0	27	11:103307124	11	103307124	1	2	0.47741	0.596815	27158	0.00722832	13.1269	1	1.78e-07	37760.8	0	37760.8	-8.20435	0.000134334	0.987866	G	A	downstream_gene_variant	MODIFIER	0.000133876
11	102301030	105232312	Fat_Percent	0	18	11:103291134	11	103291134	1	2	0.47741	0.596815	27158	-0.00722832	13.1269	1	1.78e-07	37760.8	0	37760.8	-8.20435	0.000134334	-0.987866	C	T	downstream_gene_variant	MODIFIER	0.000133876
11	102301030	105232312	Fat_Percent	0	22	11:103300719	11	103300719	1	2	0.47741	0.596815	27158	-0.00722832	13.1269	1	1.78e-07	37760.8	0	37760.8	-8.20435	0.000134334	-0.987866	G	A	upstream_gene_variant	MODIFIER	0.000133876
11	102301030	105232312	Fat_Percent	0	19	11:103300608	11	103300608	1	2	0.47741	0.596815	27158	-0.00722832	13.1269	1	1.78e-07	37760.8	0	37760.8	-8.20435	0.000134334	-0.987866	A	C	upstream_gene_variant	MODIFIER	0.000133876
11	102301030	105232312	Fat_Percent	0	23	11:103300725	11	103300725	1	2	0.47741	0.596815	27158	-0.00722832	13.1269	1	1.78e-07	37760.8	0	37760.8	-8.20435	0.000134334	-0.987866	C	G	upstream_gene_variant	MODIFIER	0.000133876
11	102301030	105232312	Fat_Percent	0	29	11:103299858	11	103299858	1	2	0.477557	0.613807	27158	-0.00719238	13.0527	1	1.93e-07	37760.8	0	37760.8	-8.28086	0.00012444	-0.98749	G	C	upstream_gene_variant	MODIFIER	0.000124016
11	102301030	105232312	Fat_Percent	0	30	11:103300548	11	103300548	1	2	0.477392	0.605276	27158	-0.00720259	13.0365	1	1.96e-07	37760.7	0	37760.7	-8.29507	0.000122684	-0.98783	A	G	upstream_gene_variant	MODIFIER	0.000122266
11	102301030	105232312	Fat_Percent	0	33	11:103299747	11	103299747	1	2	0.476913	0.580019	27158	-0.00716213	13.0081	1	2.02e-07	37760.7	0	37760.7	-8.32799	0.000118711	-0.986591	C	T	upstream_gene_variant	MODIFIER	0.000118307
11	102301030	105232312	Fat_Percent	0	31	11:103299687	11	103299687	1	2	0.476913	0.580019	27158	-0.00716213	13.0081	1	2.02e-07	37760.7	0	37760.7	-8.32799	0.000118711	-0.986591	C	T	upstream_gene_variant	MODIFIER	0.000118307
11	102301030	105232312	Fat_Percent	0	32	11:103299696	11	103299696	1	2	0.476913	0.580019	27158	-0.00716213	13.0081	1	2.02e-07	37760.7	0	37760.7	-8.32799	0.000118711	-0.986591	T	C	upstream_gene_variant	MODIFIER	0.000118307
11	102301030	105232312	Fat_Percent	0	34	11:103299916	11	103299916	1	2	0.477686	0.648392	27158	-0.0071001	12.8334	1	2.42e-07	37760.5	0	37760.5	-8.50486	9.95e-05	-0.986858	G	C	upstream_gene_variant	MODIFIER	9.91e-05
11	102301030	105232312	Fat_Percent	0	35	11:103300899	11	103300899	1	2	0.477318	0.588401	27158	-0.00712477	12.7675	1	2.59e-07	37760.5	0	37760.5	-8.56485	9.37e-05	-0.987684	A	G	upstream_gene_variant	MODIFIER	9.34e-05
11	102301030	105232312	Fat_Percent	0	36	11:103307330	11	103307330	1	2	0.477318	0.588401	27158	0.00712477	12.7675	1	2.59e-07	37760.5	0	37760.5	-8.56485	9.37e-05	0.987684	G	A	downstream_gene_variant	MODIFIER	9.34e-05
11	102301030	105232312	Fat_Percent	0	38	11:103293363	11	103293363	1	2	0.326644	0.0216341	27158	0.00752359	12.6865	1	2.81e-07	37760.4	0	37760.4	-8.58832	9.15e-05	0.718555	A	G	intergenic_region	MODIFIER	9.12e-05
11	102301030	105232312	Fat_Percent	0	39	11:103287893	11	103287893	1	2	0.463307	0.211064	27158	0.00738887	12.3927	1	3.82e-07	37760.1	0	37760.1	-8.88898	6.77e-05	0.894721	T	C	downstream_gene_variant	MODIFIER	6.75e-05
11	102301030	105232312	Fat_Percent	0	41	11:103301694	11	103301694	1	2	0.482712	0.831618	27158	-0.00687027	12.3083	1	4.16e-07	37760	0	37760	-9.04282	5.81e-05	-0.976456	A	G	5_prime_UTR_variant	MODIFIER	5.79e-05
11	102301030	105232312	Fat_Percent	0	40	11:103301690	11	103301690	1	2	0.482712	0.831618	27158	-0.00687027	12.3083	1	4.16e-07	37760	0	37760	-9.04282	5.81e-05	-0.976456	C	T	5_prime_UTR_variant	MODIFIER	5.79e-05
11	102301030	105232312	Fat_Percent	0	42	11:103299801	11	103299801	1	2	0.476839	0.580017	27158	-0.00691481	12.218	1	4.57e-07	37759.9	0	37759.9	-9.1231	5.36e-05	-0.984966	T	C	upstream_gene_variant	MODIFIER	5.34e-05
11	102301030	105232312	Fat_Percent	0	44	11:103299941	11	103299941	1	2	0.483136	0.898489	27158	-0.00679574	12.1809	1	4.75e-07	37759.9	0	37759.9	-9.17611	5.08e-05	-0.975762	T	C	upstream_gene_variant	MODIFIER	5.07e-05
11	102301030	105232312	Fat_Percent	0	43	11:103299937	11	103299937	1	2	0.483136	0.898489	27158	-0.00679574	12.1809	1	4.75e-07	37759.9	0	37759.9	-9.17611	5.08e-05	-0.975762	T	C	upstream_gene_variant	MODIFIER	5.07e-05
[truncated: 38,467 more rows]

## Sheet: Data7
Annotation	CDS	5'UTR + 2 kb upstream	Intron	3' UTR + 2 kb downstream	Non-protein-coding gene	Other
[truncated: 4 more rows]

## Sheet: Data8
Effect impact	HIGH	MODERATE	LOW	MODIFIER
[truncated: 4 more rows]

## Sheet: Data9
Category	Inside constrained elements	Outside constrained elements
[truncated: 4 more rows]

[truncated: 8 more sheets: Data10, Data11, Data12, Data13, Data14, Data15, Data16, Data17]
